# Supplementary material for: High-Throughput Genetic Testing in ALS: The Challenging Path of Variant Classification Considering the ACMG Guidelines
Source: Genes (Basel). 2020 Sep 24;11(10):1123. doi: 10.3390/genes11101123 (PMC7600768; doi:10.3390/genes11101123)
Supplement: Supplementary file 1 [file genes-11-01123-s001.zip]

Archive with 2 entries (2 files):
- Supplementary Table I.xlsx
- Supplementary Table II.docx
