# Supplementary material for: High-Throughput Genetic Testing in ALS: The Challenging Path of Variant Classification Considering the ACMG Guidelines
Source: Genes (Basel). 2020 Sep 24;11(10):1123. doi: 10.3390/genes11101123 (PMC7600768; doi:10.3390/genes11101123)
Supplement: Supplementary file 1 [file genes-11-01123-s001.zip › Supplementary Table I.xlsx]

## Sheet: Variant list
CHROM	POS	ID(avsnp150)	REF	ALT	Gene	Transcript	Exon	cDNA	Protein	Nr	Notes	MinE_AF_cases	MinE_AF_controls	AF_all_exomes_gnomAD-2.1	AF_all_genomes_gnomAD-2.1	AF_NFE_exomes_gnomAD-2.1	AF_NFE_genomes_gnomAD-2.1	CLNALLELEID	CLNDN	CLNREVSTAT	CLNSIG	InterVar_automated (manual_classification)	PVS1	PS1	PS2	PS3	PS4	PM1	PM2	PM3	PM4	PM5	PM6	PP1	PP2	PP3	PP4	PP5	BA1	BS1	BS2	BS3	BS4	BP1	BP2	BP3	BP4	BP5	BP6
chr1	11073976	.	A	G	TARDBP	uc010oap.2*	2	c.8A>G	p.Q3R	1		.	.	.	.	.	.	.	.	.	.	Likely benign	0	0	0	0	0	0	1	0	0	0	0	0	0	0	0	0	0	0	0	0	0	0	0	0	1	0	0
chr1	11073982	rs61730366	T	C	TARDBP	uc010oap.2*	2	c.14T>C	p.L5P	13	1 FALS	0.00332	0.00136	0.00669996	0.00178344	0.00335771	0.00181465	275840	Frontotemporal_dementia|Amyotrophic_lateral_sclerosis_type_10|not_specified|Amyotrophic_Lateral_Sclerosis,_Dominant|not_provided	criteria_provided,_multiple_submitters,_no_conflicts	Benign/Likely_benign	Likely benign	0	0	0	0	0	0	0	0	0	0	0	0	0	0	0	0	0	1	0	0	0	0	0	0	1	0	1
chr1	11078871	.	A	C	TARDBP	NM_007375	4	c.484A>C	p.M162L	1	1 FALS	.	.	.	.	.	.	.	.	.	.	Uncertain significance	0	0	0	0	0	1	1	0	0	0	0	0	1	0	0	0	0	0	0	0	0	0	0	0	0	0	0
chr1	11082347	rs80356721	G	T	TARDBP	NM_007375	6	c.881G>T	p.G294V	1	1 FALS	0.000115	0	1.19445e-05	.	2.64434e-05	.	34336	Amyotrophic_lateral_sclerosis_type_10	no_assertion_criteria_provided	Pathogenic	Uncertain significance (Likely pathogenic)	0	0	0	0	0	0(1)	0(1)	0	0	0(1)	0	0	1	1	0	1	0	0	0	0	0	0	0	0	0	0	0
chr1	11082593	.	G	A	TARDBP	NM_007375	6	c.1127G>A	p.G376D	1	1 FALS	.	.	.	.	.	.	.	.	.	.	Uncertain significance (Likely pathogenic)	0	0	0	0	0	0(1)	1	0	0	0(1)	0	0	1	0	0	0	0	0	0	0	0	0	0	0	0	0	0
chr1	11082610	rs367543041	G	A	TARDBP	NM_007375	6	c.1144G>A	p.A382T	6	1 FALS	0.000229	0	3.04089e-05	.	6.61989e-05	.	34326	Amyotrophic_lateral_sclerosis_type_10|FRONTOTEMPORAL_DEMENTIA_WITH_TDP43_INCLUSIONS,_TARDBP-RELATED|not_provided	criteria_provided,_single_submitter	Likely_pathogenic	Uncertain significance (Pathogenic)	0	0	0	0	0(1)	0(1)	1	0	0	0	0	0	1	1	0	1	0	0	0	0	0	0	0	0	0	0	0
chr10	13151129	.	C	T	OPTN	NM_021980	2	c.7C>T	p.H3Y	1		.	.	.	.	.	.	.	.	.	.	Uncertain significance	0	0	0	0	0	0	1	0	0	0	0	0	0(1)	0	0	0	0	0	0	0	0	0	0	0	0	0	0
chr10	13151161	.	G	T	OPTN	NM_021980	2	c.39G>T	p.E13D	1		.	.	.	.	.	.	.	.	.	.	Uncertain significance	0	0	0	0	0	0	1	0	0	0	0	0	0(1)	0	0	0	0	0	0	0	0	0	0	0	0	0	0
chr10	13151168	rs758942502	C	G	OPTN	NM_021980	2	c.46C>G	p.P16A	1		.	.	1.19349e-05	.	2.63875e-05	.	441367	not_specified	criteria_provided,_single_submitter	Uncertain_significance	Uncertain significance	0	0	0	0	0	0	1	0	0	0	0	0	0(1)	0	0	0	0	0	0	0	0	0	0	0	0	0	0
chr10	13151260	.	G	C	OPTN	NM_021980	2	c.138G>C	p.E46D	1		.	.	.	.	.	.	.	.	.	.	Uncertain significance (Likely pathogenic)	0	0	0	0	0	1	1	0	0	0	0	0	0(1)	1	0	0	0	0	0	0	0	0	0	0	0	0	0
chr10	13152394	rs184561087	G	T	OPTN	NM_021980	3	c.287G>T	p.R96L	1		.	.	7.95798e-06	.	8.79771e-06	.	.	.	.	.	Uncertain significance	0	0	0	0	0	1	1	0	0	0	0	0	0(1)	0	0	0	0	0	0	0	0	0	0	0	0	0	0
chr10	13154487	rs372714385	A	C	OPTN	NM_021980	4	c.404A>C	p.E135A	1		.	.	0.000119312	3.19081e-05	9.6722e-05	6.49688e-05	.	.	.	.	Uncertain significance (Likely benign)	0	0	0	0	0	0	1(0)	0	0	0	0	0	0(1)	0	0	0	0	0(1)	0	0	0	0	0	0	1	0	0
chr10	13154534	.	C	T	OPTN	NM_021980	4	c.451C>T	p.Q151*	1		.	.	.	.	.	.	.	.	.	.	Pathogenic	1	0	0	0	0	0	1	0	0	0	0	0	0	1	0	0	0	0	0	0	0	0	0	0	0	0	0
chr10	13161038	rs532842754	A	T	OPTN	NM_021980	6	c.777A>T	p.E259D	1		.	.	0.00035014	.	.	.	.	.	.	.	Uncertain significance	0	0	0	0	0	0	1(0)	0	0	0	0	0	0(1)	0	0	0	0	0(1)	0	0	0	0	0	0	0	0	0
chr10	13166021	rs200114679	C	A	OPTN	NM_021980	8	c.909C>A	p.N303K	5	1 FALS	0.000229	0	0.000588909	6.36902e-05	0.000334213	6.48172e-05	692807	not_provided	criteria_provided,_single_submitter	Likely_benign	Uncertain significance	0	0	0	0	0	0	1(0)	0	0	0	0	0	0(1)	0	0	0	0	0(1)	0	0	0	0	0	0	0	0	0
chr10	13166053	rs142812715	A	T	OPTN	NM_021980	8	c.941A>T	p.Q314L	1		0.000115	0	0.000151299	0.000127356	0.000299185	0.000259168	260885	Primary_open_angle_glaucoma|Motor_neuron_disease|Glaucoma_1,_open_angle,_e|Amyotrophic_lateral_sclerosis_type_12	criteria_provided,_conflicting_interpretations	Conflicting_interpretations_of_pathogenicity	Uncertain significance	0	0	0	0	0	0	1(0)	0	0	0	0	0	0(1)	1	0	1	0	0(1)	0	0	0	0	0	0	0	0	0
chr10	13168020	.	A	C	OPTN	NM_021980	10	c.1223A>C	p.E408A	2		.	.	.	.	.	.	.	.	.	.	Uncertain significance (Likely pathogenic)	0	0	0	0	0	1	1	0	0	0	0	0	0(1)	1	0	0	0	0	0	0	0	0	0	0	0	0	0
chr10	13174164	.	T	C	OPTN	NM_021980	12	c.1499T>C	p.L500P	2		.	.	7.95323e-06	.	1.75827e-05	.	.	.	.	.	Uncertain significance (Likely pathogenic)	0	0	0	0	0	1	1	0	0	0	0	0	0(1)	1	0	0	0	0	0	0	0	0	0	0	0	0	0
chr10	13175557	rs759605171	C	A	OPTN	NM_021980	13	c.1588C>A	p.Q530K	1		0.000115	0	2.38593e-05	.	2.63732e-05	.	.	.	.	.	Uncertain significance	0	0	0	0	0	0	1	0	0	0	0	0	0(1)	0	0	0	0	0	0	0	0	0	0	0	0	0	0
chr10	13178775	rs550042475	G	A	OPTN	NM_021980	14	c.1643G>A	p.R548Q	1		.	.	3.97766e-05	3.18532e-05	7.91612e-05	.	.	.	.	.	Uncertain significance	0	0	0	0	0	0	1	0	0	0	0	0	0(1)	0	0	0	0	0	0	0	0	0	0	0	1	0	0
chr10	13178835	.	T	C	OPTN	NM_021980	14	c.1703T>C	p.L568S	1		.	.	.	.	.	.	.	.	.	.	Uncertain significance	0	0	0	0	0	0	1	0	0	0	0	0	0(1)	1	0	0	0	0	0	0	0	0	0	0	0	0	0
chr10	81921766	rs34414015	C	T	ANXA11	NM_001157	11	c.1105G>A	p.E369K	1		0.00664	0.00682	0.00359727	0.00280273	0.00605969	0.00460501	724086	not_provided	criteria_provided,_single_submitter	Benign	Uncertain significance	0	0	0	0	0	1	0	0	0	0	0	0	0(1)	0	0	0	0	1	0	0	0	0	0	0	0	0	0
chr10	81926659	rs41310298	G	A	ANXA11	NM_001157	6	c.731C>T	p.T244M	2		.	.	0.00195551	0.00290105	0.00341256	0.00512787	724087	not_provided	criteria_provided,_single_submitter	Likely_benign	Uncertain significance	0	0	0	0	0	1	0	0	0	0	0	0	0(1)	0	0	0	0	0(1)	0	0	0	0	0	0	0	0	0
chr10	81927002	rs147610631	C	T	ANXA11	NM_001157	5	c.629G>A	p.R210Q	2		0.000344	0.000273	0.00108581	0.000860475	0.00100234	0.00103788	.	.	.	.	Uncertain significance	0	0	0	0	0	0	0	0	0	0	0	0	0(1)	0	0	0	0	0(1)	0	0	0	0	0	0	0	0	0
chr10	81928742	rs758134625	C	T	ANXA11	NM_001157	4	c.544G>A	p.A182T	1	1 FALS	.	.	1.16029e-05	.	.	.	.	.	.	.	Uncertain significance	0	0	0	0	0	0	0(1)	0	0	0	0	0	0(1)	0	0	0	0	0	0	0	0	0	0	0	0	0	0
chr10	81928766	rs144975299	G	A	ANXA11	NM_001157	4	c.520C>T	p.P174S	1		0.00229	0.00109	0.000830208	0.000574676	0.00124434	0.000975419	.	.	.	.	Uncertain significance (Likely benign)	0	0	0	0	0	0	0	0	0	0	0	0	0(1)	0	0	0	0	0(1)	0	0	0	0	0	0	1	0	0
chr10	81930590	rs762084152	G	A	ANXA11	NM_001157	3	c.137C>T	p.A46V	1		.	.	1.20603e-05	.	2.43273e-05	.	.	.	.	.	Uncertain significance	0	0	0	0	0	0	0(1)	0	0	0	0	0	0(1)	0	0	0	0	0	0	0	0	0	0	0	0	0	0
chr10	81930615	.	C	G	ANXA11	NM_001157	3	c.112G>C	p.G38R	1		0.000916	0	.	.	.	.	.	.	.	.	Uncertain significance	0	0	0	0	0	0	1	0	0	0	0	0	0(1)	0	0	0	0	0	0	0	0	0	0	0	0	0	0
chr12	54674817	rs751758379	C	T	HNRNPA1	ENST00000548688*	1	c.11C>T	p.S4L	2		.	.	.	.	.	.	.	.	.	.	Uncertain significance	0	0	0	0	0	0	1	0	0	0	0	0	0(1)	0	0	0	0	0	0	0	0	0	0	0	1	0	0
chr12	54676404	rs182937540	G	A	HNRNPA1	NM_031157	6	c.631G>A	p.G211S	1	1 FALS	0	0.000273	0.000593228	0.000860421	0.000361214	0.00110189	693237	not_provided	criteria_provided,_single_submitter	Likely_benign	Benign	0	0	0	0	0	1	0	0	0	0	0	0	0(1)	1	0	0	0	1	1	0	0	0	0	0	0	0	0
chr12	54676987	rs547478895	C	G	HNRNPA1	NM_031157	8	c.876C>G	p.N292K	3		0.000115	0	1.66037e-05	3.19e-05	3.67863e-05	6.49688e-05	426002	not_provided	criteria_provided,_single_submitter	Uncertain_significance	Uncertain significance	0	0	0	0	0	0	0(1)	0	0	0	0	0	0(1)	0	0	0	0	0	0	0	0	0	0	0	0	0	0
chr12	64868152	.	G	GT	TBK1	NM_013254	6	c.684dupT	p.R229*	1		.	.	.	.	.	.	.	.	.	.	Likely pathogenic	1	0	0	0	0	0	1	0	0	0	0	0	0	0	0	0	0	0	0	0	0	0	0	0	0	0	0
chr12	64878160	rs758357594	G	A	TBK1	NM_013254	9	c.1070G>A	p.R357Q	2		.	.	1.99129e-05	.	4.40404e-05	.	.	.	.	.	Uncertain significance	0	0	0	0	0	0	0(1)	0	0	0	0	0	0(1)	0	0	0	0	0	0	0	0	0	0	0	0	0	0
chr12	64878163	rs374208742	G	A	TBK1	NM_013254	9	c.1073G>A	p.R358H	1		0.000115	0	5.57502e-05	0.000127429	3.5228e-05	.	.	.	.	.	Uncertain significance	0	0	0	0	0	0	0	0	0	0	0	0	0(1)	0	0	0	0	0(1)	0	0	0	0	0	0	0	0	0
chr12	64883820	.	GAT	G	TBK1	NM_013254	13	c.1445_1446delAT	p.Y482*	1		.	.	.	.	.	.	.	.	.	.	Likely pathogenic	1	0	0	0	0	0	1	0	0	0	0	0	0	0	0	0	0	0	0	0	0	0	0	0	0	0	0
chr12	64890815	.	CAGA	C	TBK1	NM_013254	17	c.1852_1854delAGA	p.Q618del	1		.	.	.	.	.	.	.	.	.	.	Uncertain significance	0	0	0	0	0	0	1	0	1	0	0	0	0	0	0	0	0	0	0	0	0	0	0	0	0	0	0
chr12	64891507	.	C	CT	TBK1	NM_013254	19	c.2040dupT	p.N681*	1		.	.	.	.	.	.	.	.	.	.	Likely pathogenic	1	0	0	0	0	0	1	0	0	0	0	0	0	0	0	0	0	0	0	0	0	0	0	0	0	0	0
chr12	64895141	rs185524052	C	T	TBK1	NM_013254	21	c.2170C>T	p.R724C	1		.	.	5.97029e-05	.	1.75932e-05	.	.	.	.	.	Uncertain significance	0	0	0	0	0	0	0	0	0	0	0	0	0(1)	0	0	0	0	0	0	0	0	0	0	0	0	0	0
chr12	109273905	rs902145407	C	A	DAO	uc001tnp.1*	3	c.602C>A	p.T201K	2		.	.	0.000145988	0.000222987	0.000325827	0.00032417	.	.	.	.	Uncertain significance	0	0	0	0	0	0	1(0)	0	0	0	0	0	0(1)	0	0	0	0	0(1)	0	0	0	0	0	0	0	0	0
chr12	109273911	.	G	T	DAO	uc001tnp.1*	3	c.608G>T	p.R203L	1		.	.	.	.	.	.	.	.	.	.	Uncertain significance	0	0	0	0	0	0	1	0	0	0	0	0	0(1)	0	0	0	0	0	0	0	0	0	0	0	0	0	0
chr12	109273937	.	G	A	DAO	uc001tnp.1*	3	c.634G>A	p.G212R	2		.	.	.	.	.	.	.	.	.	.	Uncertain significance	0	0	0	0	0	0	1	0	0	0	0	0	0(1)	0	0	0	0	0	0	0	0	0	0	0	0	0	0
chr12	109278977	rs762930737	G	A	DAO	NM_001917	2	c.194+1G>A		1		0.000115	0	8.43787e-05	.	4.41096e-05	.	.	.	.	.	Uncertain significance	0	0	0	0	0	0	1	0	0	0	0	0	0	1	0	0	0	0	0	0	0	0	0	0	0	0	0
chr12	109281243	rs138277420	C	A	DAO	NM_001917	3	c.212C>A	p.T71N	1		.	.	3.97671e-06	.	8.79214e-06	.	.	.	.	.	Uncertain significance (Likely pathogenic)	0	0	0	0	0	1	1	0	0	0	0	0	0(1)	1	0	0	0	0	0	0	0	0	0	0	0	0	0
chr12	109290842	rs200391092	A	G	DAO	NM_001917	8	c.673A>G	p.N225D	2		.	.	7.95634e-06	.	1.75883e-05	.	.	.	.	.	Uncertain significance	0	0	0	0	0	1	1	0	0	0	0	0	0(1)	0	0	0	0	0	0	0	0	0	0	0	0	0	0
chr12	109294219	.	A	T	DAO	NM_001917	11	c.952A>T	p.I318F	1		.	.	.	.	.	.	.	.	.	.	Uncertain significance	0	0	0	0	0	1	1	0	0	0	0	0	0(1)	0	0	0	0	0	0	0	0	0	0	0	0	0	0
chr12	109294297	.	C	T	DAO	NM_001917	11	c.1030C>T	p.P344S	1	1 FALS	.	.	.	.	.	.	.	.	.	.	Uncertain significance	0	0	0	0	0	1	1	0	0	0	0	0	0(1)	0	0	0	0	0	0	0	0	0	0	0	0	0	0
chr12	111891388	rs149463988	C	T	ATXN2	ENST00000475132*	2	c.346G>A	p.A116T	3	1 FALS	0.000115	0	0.00197166	0.00477829	0.000246124	0.000129668	.	.	.	.	Uncertain significance	0	0	0	0	0	0	0	0	0	0	0	0	0	0	0	0	0	1	0	0	0	0	0	0	0	0	0
chr12	111893841	.	C	G	ATXN2	NM_002973	23	c.3736G>C	p.V1246L	1		0.000115	0	.	.	.	.	.	.	.	.	Uncertain significance	0	0	0	0	0	0	1	0	0	0	0	0	0	0	0	0	0	0	0	0	0	0	0	0	0	0	0
chr12	111893850	rs755534226	T	C	ATXN2	NM_002973	23	c.3727A>G	p.M1243V	1		.	.	3.97627e-06	3.18471e-05	8.78982e-06	6.48172e-05	.	.	.	.	Uncertain significance	0	0	0	0	0	0	1	0	0	0	0	0	0	0	0	0	0	0	0	0	0	0	0	0	0	0	0
chr12	111895074	.	T	C	ATXN2	NM_002973	22	c.3460A>G	p.T1154A	1		.	.	.	.	.	.	.	.	.	.	Uncertain significance	0	0	0	0	0	0	1	0	0	0	0	0	0	0	0	0	0	0	0	0	0	0	0	0	0	0	0
chr12	111908469	.	G	A	ATXN2	NM_002973	19	c.3076C>T	p.P1026S	1		.	.	.	.	.	.	.	.	.	.	Uncertain significance	0	0	0	0	0	0	1	0	0	0	0	0	0	0	0	0	0	0	0	0	0	0	0	0	0	0	0
chr12	111908545	rs140262591	T	C	ATXN2	ENST00000550104*	18	c.2939A>G	p.Y980C	6		0.0055	0.00519	0.00280288	0.00258538	0.00491284	0.00422078	207937	not_specified	criteria_provided,_single_submitter	Uncertain_significance	Uncertain significance (Likely benign)	0	0	0	0	0	0	1(0)	0	0	0	0	0	0	0	0	0	0	0(1)	0	0	0	0	0	0	1	0	0
chr12	111923574	rs756316577	C	G	ATXN2	NM_002973	17	c.2880G>C	p.Q960H	1		.	.	3.97934e-06	3.18552e-05	8.80359e-06	6.48256e-05	.	.	.	.	Uncertain significance	0	0	0	0	0	0	1	0	0	0	0	0	0	0	0	0	0	0	0	0	0	0	0	0	1	0	0
chr12	111923594	rs142462470	G	A	ATXN2	NM_002973	17	c.2860C>T	p.P954S	1		0.000458	0.000273	0.000501337	0.000254745	0.00066013	0.000453721	.	.	.	.	Uncertain significance	0	0	0	0	0	0	1(0)	0	0	0	0	0	0	0	0	0	0	0(1)	0	0	0	0	0	0	0	0	0
chr12	111923618	rs771952619	G	A	ATXN2	NM_002973	17	c.2836C>T	p.P946S	1	1 FALS	.	.	7.95957e-06	.	8.8022e-06	.	.	.	.	.	Uncertain significance	0	0	0	0	0	0	1	0	0	0	0	0	0	1	0	0	0	0	0	0	0	0	0	0	0	0	0
chr12	111947745	rs765735723	T	C	ATXN2	NM_002973	13	c.2294A>G	p.N765S	1		0.000115	.	0.000163388	3.18532e-05	0.000176342	6.48256e-05	.	.	.	.	Uncertain significance	0	0	0	0	0	0	1(0)	0	0	0	0	0	0	0	0	0	0	0(1)	0	0	0	0	0	0	0	0	0
chr12	111954026	rs372817196	G	A	ATXN2	NM_002973	10	c.1787C>T	p.P596L	1		.	.	1.43704e-05	.	3.00631e-05	.	.	.	.	.	Uncertain significance	0	0	0	0	0	0	1	0	0	0	0	0	0	0	0	0	0	0	0	0	0	0	0	0	0	0	0
chr12	111956065	rs145810958	C	T	ATXN2	NM_002973	9	c.1633G>A	p.V545I	3		.	.	0.000257603	9.55475e-05	0.000168258	0.000129618	.	.	.	.	Uncertain significance	0	0	0	0	0	0	1(0)	0	0	0	0	0	0	0	0	0	0	0(1)	0	0	0	0	0	0	0	0	0
chr12	111956226	rs117851901	T	C	ATXN2	NM_002973	9	c.1472A>G	p.N491S	1	1 FALS	.	.	0.000968313	0.0012738	0.00186144	0.00207388	.	.	.	.	Uncertain significance	0	0	0	0	0	0	1(0)	0	0	0	0	0	0	0	0	0	0	0(1)	0	0	0	0	0	0	0	0	0
chr12	111963119	.	A	T	ATXN2	NM_002973	6	c.1053T>A	p.D351E	1		.	.	.	.	.	.	.	.	.	.	Uncertain significance	0	0	0	0	0	0	1	0	0	0	0	0	0	0	0	0	0	0	0	0	0	0	0	0	0	0	0
chr12	112036694	rs530638151	C	T	ATXN2	NM_002973	1	c.625G>A	p.A209T	2		0.000115	0	0.000817587	0.00426165	0.000137529	0.000133583	.	.	.	.	Likely benign	0	0	0	0	0	0	0	0	0	0	0	0	0	0	0	0	0	1	0	0	0	0	0	0	1	0	0
chr12	112036770	rs746198949	CTGCTGCTGCTGT	C	ATXN2	NM_002973	1	c.538_549del	p.P180_M183del	1		.	.	0.000266472	0.000806072	2.40338e-05	.	.	.	.	.	Uncertain significance (Likely benign)	0	0	0	0	0	0	1(0)	0	0	0	0	0	0	0	0	0	0	0(1)	0	0	0	0	0	1	0	0	0
chr12	112037104	rs536609944	G	A	ATXN2	NM_002973	1	c.215C>T	p.S72F	2		0.00275	0.00191	.	0.00122514	.	0.0019261	791196	Spinocerebellar_ataxia_2	criteria_provided,_single_submitter	Uncertain_significance	Uncertain significance (Likely benign)	0	0	0	0	0	0	1(0)	0	0	0	0	0	0	0	0	0	0	0(1)	0	0	0	0	0	0	1	0	0
chr14	21161761	rs200240901	T	C	ANG	NM_001145	2	c.38T>C	p.V13A	1		.	.	3.18378e-05	6.3743e-05	4.40249e-05	6.48593e-05	.	.	.	.	Uncertain significance	0	0	0	0	0	0	0(1)	0	0	0	0	0	1	0	0	0	0	0	0	0	0	0	0	0	0	0	0
chr14	21161931	rs121909541	A	G	ANG	NM_001145	2	c.208A>G	p.I70V	1		0.000687	0.000273	0.000731628	0.000796229	0.00096688	0.000907323	33118	Amyotrophic_lateral_sclerosis_type_9|not_provided	criteria_provided,_single_submitter	Uncertain_significance	Likely benign (Benign)	0	0	0	0	0	1	0	0	0	0	0	0	1	0	0	1	0	0(1)	1	0	0	0	0	0	1	0	0
chr14	21161955	rs141055235	A	G	ANG	NM_001145	2	c.232A>G	p.K78E	1		0.000229	0	0.000174954	6.37024e-05	0.000334013	0.000129668	486102	not_provided	criteria_provided,_single_submitter	Uncertain_significance	Uncertain significance	0	0	0	0	0	1	0	0	0	0	0	0	1	0	0	0	0	0(1)	0	0	0	0	0	0	0	0	0
chr14	21161973	rs17560	A	G	ANG	NM_001145	2	c.250A>G	p.K84E	1		0.000229	0	0.00135988	0.0038535	8.78982e-05	6.48088e-05	335474	Amyotrophic_lateral_sclerosis_type_9|not_specified|Amyotrophic_Lateral_Sclerosis,_Dominant|not_provided	criteria_provided,_multiple_submitters,_no_conflicts	Benign/Likely_benign	Benign	0	0	0	0	0	1	0	0	0	0	0	0	1	0	0	0	0	1	1	0	0	0	0	0	1	0	1
chr14	21162061	.	G	A	ANG	NM_001145	2	c.338G>A	p.W113*	1		.	.	.	.	.	.	.	.	.	.	Uncertain significance	0	0	0	0	0	0	1	0	0	0	0	0	0	0	0	0	0	0	0	0	0	0	0	0	0	0	0
chr15	23049158	rs751013452	G	T	NIPA1	NM_144599	5	c.661C>A	p.P221T	1		.	.	1.98935e-05	.	3.51945e-05	.	.	.	.	.	Uncertain significance	0	0	0	0	0	0	0(1)	0	0	0	0	0	1	1	0	0	0	0	0	0	0	0	0	0	0	0	0
chr15	23086341	.	C	CT	NIPA1	NM_144599	1	c.70dupA	p.S24Kfs*21	1		.	.	.	.	.	.	.	.	.	.	Uncertain significance	0	0	0	0	0	0	1	0	0	0	0	0	0	0	0	0	0	0	0	0	0	0	0	0	0	0	0
chr15	44855395	rs76116949	T	C	SPG11	NM_025137	40	c.7256A>G	p.K2419R	1		.	.	0.00304689	0.0111422	3.51828e-05	6.4792e-05	242045	Spastic_paraplegia_11,_autosomal_recessive|not_specified|not_provided	criteria_provided,_multiple_submitters,_no_conflicts	Benign/Likely_benign	Likely benign	0	0	0	0	0	1	0	0	0	0	0	0	0(1)	0	0	0	0	1	0	0	0	1	0	0	0	0	1
chr15	44855467	rs754598618	A	G	SPG11	NM_025137	40	c.7184T>C	p.M2395T	1		.	.	2.38677e-05	.	8.79647e-06	.	.	.	.	.	Likely benign	0	0	0	0	0	1	1	0	0	0	0	0	0(1)	0	0	0	0	0	0	0	0	1	0	0	1	0	0
chr15	44856827	rs139334167	G	A	SPG11	NM_025137	39	c.7069C>T	p.L2357F	2		0.00183	0.00164	0.00140176	0.000827973	0.00147885	0.00123137	186199	not_specified|not_provided	criteria_provided,_conflicting_interpretations	Conflicting_interpretations_of_pathogenicity	Uncertain significance (Likely benign)	0	0	0	0	0	1	1(0)	0	0	0	0	0	0(1)	1	0	0	0	0(1)	0	0	0	1	0	0	0	0	0
chr15	44858103	.	C	G	SPG11	NM_025137	38	c.6948G>C	p.L2316F	1		.	.	.	.	.	.	.	.	.	.	Uncertain significance	0	0	0	0	0	1	1	0	0	0	0	0	0(1)	0	0	0	0	0	0	0	0	1	0	0	0	0	0
chr15	44858107	rs200276333	T	G	SPG11	NM_025137	38	c.6944A>C	p.N2315T	2		.	.	0.000136161	9.56328e-05	0.000115195	6.48593e-05	529186	Spastic_paraplegia_11,_autosomal_recessive	criteria_provided,_single_submitter	Uncertain_significance	Uncertain significance (Likely benign)	0	0	0	0	0	1	1(0)	0	0	0	0	0	0(1)	1	0	0	0	0(1)	0	0	0	1	0	0	0	0	0
chr15	44858499	rs141818132	G	C	SPG11	NM_025137	37	c.6759C>G	p.D2253E	1		.	.	0.000390183	0.00168833	3.5228e-05	.	237049	not_provided	criteria_provided,_conflicting_interpretations	Conflicting_interpretations_of_pathogenicity	Likely benign	0	0	0	0	0	1	1(0)	0	0	0	0	0	0(1)	0	0	0	0	0(1)	0	0	0	1	0	0	1	0	0
chr15	44859744	rs144165094	C	T	SPG11	NM_025137	36	c.6632G>A	p.R2211H	1		0.000916	0.00109	0.00081531	0.000446258	0.00076501	0.000518807	242046	Spastic_Paraplegia,_Recessive|not_provided	criteria_provided,_conflicting_interpretations	Conflicting_interpretations_of_pathogenicity	Uncertain significance (Likely benign)	0	0	0	0	0	1	1(0)	0	0	0	0	0	0(1)	0	0	0	0	0(1)	0	0	0	1	0	0	0	0	0
chr15	44859751	rs374057859	G	A	SPG11	NM_025137	36	c.6625C>T	p.R2209C	1		0.000229	0.000273	0.0002267	0.000159317	0.000466041	0.00025937	465035	Spastic_paraplegia_11,_autosomal_recessive|Amyotrophic_lateral_sclerosis_type_5|Charcot-Marie-Tooth_disease,_axonal_type_2X|not_provided	criteria_provided,_multiple_submitters,_no_conflicts	Uncertain_significance	Uncertain significance (Likely benign)	0	0	0	0	0	1	1(0)	0	0	0	0	0	0(1)	1	0	0	0	0(1)	0	0	0	1	0	0	0	0	0
chr15	44865775	rs755438310	G	A	SPG11	NM_025137	32	c.6175C>T	p.R2059W	1		0.000115	0	3.97757e-06	3.18634e-05	8.79399e-06	6.48508e-05	.	.	.	.	Uncertain significance	0	0	0	0	0	0	1	0	0	0	0	0	0(1)	0	0	0	0	0	0	0	0	1	0	0	0	0	0
chr15	44865940	rs200220848	A	C	SPG11	NM_025137	32	c.6010T>G	p.L2004V	1		0.000115	0.000273	0.000466046	0.000223029	0.000194027	0.000324296	360265	not_specified|not_provided	criteria_provided,_conflicting_interpretations	Conflicting_interpretations_of_pathogenicity	Likely benign	0	0	0	0	0	0	1(0)	0	0	0	0	0	0(1)	0	0	0	0	0(1)	0	0	0	1	0	0	1	0	1
chr15	44876381	rs766375553	A	C	SPG11	NM_025137	30	c.5497T>G	p.S1833A	1		.	.	1.59081e-05	.	2.63783e-05	.	.	.	.	.	Uncertain significance	0	0	0	0	0	0	1	0	0	0	0	0	0(1)	0	0	0	0	0	0	0	0	1	0	0	0	0	0
chr15	44876608	rs139423939	T	C	SPG11	NM_025137	30	c.5270A>G	p.H1757R	1		.	.	0.000199032	.	0.000132072	.	568802	Spastic_paraplegia_11,_autosomal_recessive|not_provided	criteria_provided,_multiple_submitters,_no_conflicts	Uncertain_significance	Likely benign	0	0	0	0	0	0	1(0)	0	0	0	0	0	0(1)	0	0	0	0	0(1)	0	0	0	1	0	0	1	0	0
chr15	44887561	.	C	T	SPG11	NM_025137	26	c.4531G>A	p.E1511K	1		.	.	.	.	.	.	.	.	.	.	Uncertain significance	0	0	0	0	0	0	1	0	0	0	0	0	0(1)	1	0	0	0	0	0	0	0	1	0	0	0	0	0
chr15	44890903	rs76389165	T	C	SPG11	NM_025137	22	c.3818A>G	p.K1273R	2		0.000802	0.00136	0.00268616	0.00694135	0.000871525	0.000453603	135812	Hereditary_spastic_paraplegia|Spastic_paraplegia_11,_autosomal_recessive|not_specified|not_provided	criteria_provided,_conflicting_interpretations	Conflicting_interpretations_of_pathogenicity	Likely benign	0	0	0	0	0	0	0	0	0	0	0	0	0(1)	0	0	0	0	1	0	0	0	1	0	0	0	0	1
chr15	44905651	rs746703646	C	T	SPG11	NM_025137	17	c.3122G>A	p.R1041Q	1		.	.	7.95786e-06	3.18451e-05	.	.	643244	Spastic_paraplegia_11,_autosomal_recessive	criteria_provided,_single_submitter	Uncertain_significance	Uncertain significance	0	0	0	0	0	0	1	0	0	0	0	0	0(1)	0	0	0	0	0	0	0	0	1	0	0	0	0	0
chr15	44914937	rs758119635	G	A	SPG11	NM_025137	12	c.2305C>T	p.R769C	1		.	.	1.99129e-05	.	1.76196e-05	.	529371	Spastic_paraplegia_11,_autosomal_recessive	criteria_provided,_single_submitter	Uncertain_significance	Uncertain significance	0	0	0	0	0	0	1	0	0	0	0	0	0(1)	1	0	0	0	0	0	0	0	1	0	0	0	0	0
chr15	44920931	rs764762491	T	C	SPG11	NM_025137	10	c.2003A>G	p.Y668C	1		0.000115	0	6.76897e-05	.	0.000105677	.	569401	Spastic_paraplegia_11,_autosomal_recessive	criteria_provided,_single_submitter	Uncertain_significance	Likely benign	0	0	0	0	0	0	1(0)	0	0	0	0	0	0(1)	0	0	0	0	0(1)	0	0	0	1	0	0	1	0	0
chr15	44921581	rs752536554	C	T	SPG11	NM_025137	9	c.1741G>A	p.E581K	1		.	.	3.98111e-06	.	8.80313e-06	.	.	.	.	.	Uncertain significance	0	0	0	0	0	0	1	0	0	0	0	0	0(1)	0	0	0	0	0	0	0	0	1	0	0	0	0	0
chr15	44943797	rs3759873	T	C	SPG11	NM_025137	6	c.1348A>G	p.I450V	3		0.00435	0.00628	0.0186723	0.0176171	0.00508221	0.00803942	135811	Spastic_paraplegia_11,_autosomal_recessive|not_specified|Spastic_Paraplegia,_Recessive	criteria_provided,_multiple_submitters,_no_conflicts	Benign/Likely_benign	Likely benign	0	0	0	0	0	0	0	0	0	0	0	0	0(1)	0	0	0	0	1	0	0	0	1	0	0	1	0	1
chr15	44949354	rs80338868	C	T	SPG11	NM_025137	4	c.808G>A	p.V270I	4		0.0103	0.012	0.00607743	0.00735809	0.00825741	0.00816485	49790	Spastic_paraplegia_11,_autosomal_recessive|not_specified|not_provided	criteria_provided,_multiple_submitters,_no_conflicts	Benign/Likely_benign	Likely benign	0	0	0	0	0	0	0	0	0	0	0	0	0(1)	0	0	0	0	1	0	0	0	1	0	0	0	0	1
chr15	44955830	rs200573434	C	T	SPG11	NM_025137	1	c.16G>A	p.G6R	1		0.00218	0.00164	0.00128872	0.00149682	0.00232785	0.00207415	213136	not_specified|Spastic_Paraplegia,_Recessive|not_provided	criteria_provided,_conflicting_interpretations	Conflicting_interpretations_of_pathogenicity	Likely benign	0	0	0	0	0	0	1(0)	0	0	0	0	0	0(1)	0	0	0	0	0(1)	0	0	0	1	0	0	0	0	1
chr16	2487201	rs141610633	C	T	CCNF	NM_001761	5	c.418C>T	p.R140W	1		.	.	0.000111648	0.000509587	.	.	.	.	.	.	Uncertain significance (Benign)	0	0	0	0	0	0	0	0	0	0	0	0	0(1)	0	0	0	0	0(1)	1	0	0	0	0	0	0	0	0
chr16	2498978	rs146438723	G	A	CCNF	NM_001761	11	c.1217G>A	p.R406Q	3		0.0016	0.00355	0.00273289	0.00108363	0.00273546	0.00168678	755039	not_provided	criteria_provided,_single_submitter	Benign	Benign	0	0	0	0	0	1	0	0	0	0	0	0	0(1)	1	0	0	0	1	1	0	0	0	0	0	0	0	0
chr16	2499841	rs771496661	C	G	CCNF	NM_001761	13	c.1412C>G	p.T471S	1		.	.	.	.	.	.	.	.	.	.	Uncertain significance	0	0	0	0	0	1	1	0	0	0	0	0	0(1)	0	0	0	0	0	0	0	0	0	0	0	0	0	0
chr16	2499880	rs763031251	A	T	CCNF	NM_001761	13	c.1451A>T	p.D484V	1		.	.	.	.	.	.	.	.	.	.	Uncertain significance	0	0	0	0	0	1	1	0	0	0	0	0	0(1)	0	0	0	0	0	0	0	0	0	0	0	0	0	0
chr16	2503520	rs142982582	C	T	CCNF	NM_001761	15	c.1697C>T	p.S566L	1		.	.	2.78616e-05	3.18776e-05	1.7609e-05	.	.	.	.	.	Uncertain significance	0	0	0	0	0	0	0(1)	0	0	0	0	0	0(1)	0	0	0	0	0	0	0	0	0	0	0	0	0	0
chr16	2505401	rs369730776	G	A	CCNF	NM_001761	16	c.1721G>A	p.R574Q	1		0	0.000273	5.74081e-05	0.000159276	1.81209e-05	.	.	.	.	.	Uncertain significance	0	0	0	0	0	0	0	0	0	0	0	0	0(1)	0	0	0	0	0(1)	0	0	0	0	0	0	0	0	0
chr16	31193869	rs141516414	A	G	FUS	NM_004960	3	c.74A>G	p.Y25C	1		.	.	1.19299e-05	.	8.79167e-06	.	.	.	.	.	Uncertain significance	0	0	0	0	0	0	1	0	0	0	0	0	0(1)	1	0	0	0	0	0	0	0	0	0	0	0	0	0
chr16	31193903	rs772271532	G	C	FUS	NM_004960	3	c.108G>C	p.Q36H	1		.	.	7.95292e-06	.	8.79059e-06	.	.	.	.	.	Uncertain significance	0	0	0	0	0	0	1	0	0	0	0	0	0(1)	1	0	0	0	0	0	0	0	0	0	0	0	0	0
chr16	31193983	rs140883211	A	G	FUS	NM_004960	3	c.188A>G	p.N63S	2	1 FALS	0.000344	0	0.000262436	0.000159195	0.000202166	6.48088e-05	797312	not_provided	criteria_provided,_single_submitter	Uncertain_significance	Uncertain significance (Benign)	0	0	0	0	0	0	1(0)	0	0	0	0	0	0(1)	0	0	0	0	0(1)	1	0	0	0	0	0	0	0	0
chr16	31195571	.	A	C	FUS	NM_004960	5	c.377A>C	p.Q126P	1		.	.	.	.	.	.	.	.	.	.	Uncertain significance	0	0	0	0	0	0	1	0	0	0	0	0	0(1)	0	0	0	0	0	0	0	0	0	0	0	1	0	0
chr16	31195692	rs762260286	TGGTGGA	T	FUS	NM_004960	5	c.521_523+3delGAGGTG	p.167_168del	1		.	.	0.0019929	0.0042381	0.0016713	0.000978984	.	.	.	.	Likely benign	0	0	0	0	0	0	0	0	1	0	0	0	0	0	0	0	0	1	0	0	0	0	0	0	0	0	1
chr16	31195692	rs537605135	T	TGGTGGA	FUS	NM_004960	5	c.521_523+3dupGAGGTG	p.G166delinsGGG	1		.	.	0.000282427	0.000417389	0.000202315	0.000456859	778292	not_provided	criteria_provided,_single_submitter	Likely_benign	Uncertain significance	0	0	0	0	0	0	1(0)	0	1	0	0	0	0	0	0	0	0	0(1)	0	0	0	0	0	0	0	0	0
chr16	31196402	rs760734999	TGGC	T	FUS	NM_004960	6	c.684_686delCGG	p.G231del	1		.	.	0.000360698	0.000675632	0.000214831	0.000196027	530248	not_provided	criteria_provided,_single_submitter	Likely_benign	Likely benign	0	0	0	0	0	0	1(0)	0	0	0	0	0	0	0	0	0	0	0(1)	0	0	0	0	0	1	0	0	1
chr16	31196402	rs746532502	TGGCGGC	T	FUS	NM_004960	6	c.681_686del	p.G230_G231del	2		.	.	0.000498106	0.000482594	0.000498018	0.000326712	693847	not_provided	criteria_provided,_conflicting_interpretations	Conflicting_interpretations_of_pathogenicity	Uncertain significance (Likely benign)	0	0	0	0	0	0	1(0)	0	0	0	0	0	0	0	0	0	0	0(1)	0	0	0	0	0	1	0	0	0
chr16	31196414	rs767564995	CGGCGGCGGT	C	FUS	NM_004960	6	c.681_689del	p.G229_G231del	2	1 FALS	.	.	0.00017818	0.000225341	0.000246982	0.000392876	441902	not_specified	criteria_provided,_single_submitter	Likely_benign	Likely benign	0	0	0	0	0	0	0	0	0	0	0	0	0	0	0	0	0	1	0	0	0	0	0	1	0	0	1
chr16	31196420	rs757651881	CGGTGGT	C	FUS	NM_004960	6	c.688_693del	p.G229_G231del	1		.	.	1.321e-05	.	.	.	.	.	.	.	Uncertain significance	0	0	0	0	0	0	1	0	0	0	0	0	0	0	0	0	0	0	0	0	0	0	0	1	0	0	0
chr16	31202430	.	A	G	FUS	NM_004960	14	c.1540A>G	p.R514G	1	1 FALS	.	.	.	.	.	.	.	.	.	.	Uncertain significance (Likely pathogenic)	0	0	0	0	0	0(1)	1	0	0	0(1)	0	0	0(1)	1	0	0(1)	0	0	0	0	0	0	0	0	0	0	0
chr17	4851747	rs140177490	G	C	PFN1	ENST00000572383*	2	c.180C>G	p.S60R	1		0.000344	0	0.00137511	0.0048457	4.31208e-05	6.48845e-05	.	.	.	.	Benign	0	0	0	0	0	0	0	0	0	0	0	0	0	0	0	0	0	1	1	0	0	0	0	0	0	0	0
chr17	4851767	rs569094456	G	A	PFN1	ENST00000572383*	2	c.160C>T	p.P54S	1		0.000229	0.000546	0.00479113	0.0140769	0.000435119	0.000194957	.	.	.	.	Benign	0	0	0	0	0	0	0	0	0	0	0	0	0	1	0	0	0	1	1	0	0	0	0	0	0	0	0
chr17	34147222	rs117677306	G	A	TAF15	NM_139215	4	c.154G>A	p.G52S	1		0.000687	0.000819	0.0010302	0.000859927	0.00140714	0.00123185	656426	not_provided	criteria_provided,_multiple_submitters,_no_conflicts	Likely_benign	Uncertain significance (Likely benign)	0	0	0	0	0	0	0	0	0	0	0	0	0(1)	0	0	0	0	0(1)	0	0	0	0	0	0	1	0	0
chr17	34149689	.	A	G	TAF15	ENST00000587272*	5	c.251A>G	p.N84S	1		.	.	.	.	.	.	.	.	.	.	Likely benign	0	0	0	0	0	0	1	0	0	0	0	0	0(1)	0	0	0	0	0	0	0	0	0	0	0	1	0	0
chr17	34160924	rs773631114	G	A	TAF15	NM_139215	8	c.619G>A	p.G207S	1		.	.	3.18193e-05	.	2.63838e-05	.	.	.	.	.	Uncertain significance	0	0	0	0	0	0	0(1)	0	0	0	0	0	0(1)	0	0	0	0	0	0	0	0	0	0	0	0	0	0
chr17	34171575	.	G	GGGT	TAF15	NM_139215	15	c.1275_1277dupTGG	p.G426dup	1		.	.	.	.	.	.	.	.	.	.	Uncertain significance	0	0	0	0	0	0	1	0	0	0	0	0	0	0	0	0	0	0	0	0	0	0	0	1	0	0	0
chr17	34171955	.	G	C	TAF15	NM_139215	15	c.1652G>C	p.G551A	1	1 FALS	.	.	.	.	.	.	.	.	.	.	Uncertain significance	0	0	0	0	0	0	1	0	0	0	0	0	0(1)	0	0	0	0	0	0	0	0	0	0	0	0	0	0
chr17	34171971	rs759467337	CGGCTATGGAGGAGACCGAGGTGGG	C	TAF15	NM_139215	15	c.1674_1697del	p.G565_G572del	1		.	.	0.000104573	0.000164409	0.000134984	6.70062e-05	.	.	.	.	Uncertain significance	0	0	0	0	0	0	0	0	1	0	0	0	0	0	0	0	0	0(1)	0	0	0	0	0	0	0	0	0
chr17	34171972	rs753799125	G	A	TAF15	NM_139215	15	c.1669G>A	p.G557S	1		0	0.000273	1.20556e-05	.	8.9886e-06	.	.	.	.	.	Uncertain significance	0	0	0	0	0	0	0(1)	0	0	0	0	0	0(1)	1	0	0	0	0	0	0	0	0	0	0	0	0	0
chr17	34173972	rs76785014	G	T	TAF15	ENST00000592237*	19	c.1216G>T	p.V406F	4		0.00435	0.00191	0.00250147	0.00133758	0.00312126	0.00194376	.	.	.	.	Uncertain significance	0	0	0	0	0	0	0	0	0	0	0	0	0(1)	1	0	0	0	1	0	0	0	0	0	0	0	0	0
chr17	42426563	.	A	T	GRN	NM_002087	2	c.31A>T	p.T11S	1	1 FALS	.	.	.	.	.	.	.	.	.	.	Likely benign	0	0	0	0	0	0	1	0	0	0	0	0	0(1)	0	0	0	0	0	0	0	0	1	0	0	1	0	0
chr17	42426588	rs764665710	G	A	GRN	NM_002087	2	c.56G>A	p.R19Q	1		.	.	1.59242e-05	3.18634e-05	8.8053e-06	6.48677e-05	.	.	.	.	Likely benign	0	0	0	0	0	0	1	0	0	0	0	0	0(1)	0	0	0	0	0	0	0	0	1	0	0	1	0	0
chr17	42427057	rs139272628	A	G	GRN	NM_002087	4	c.287A>G	p.H96R	1		0.000115	0	3.18525e-05	0.000127397	3.52348e-05	6.48004e-05	580229	Seizures	Human_Phenotype_Ontology:HP:0001250,MedGen:C0036572	Likely_benign	Likely benign	0	0	0	0	0	1	1	0	0	0	0	0	0(1)	0	0	0	0	0	0	0	0	1	0	0	1	0	0
chr17	42427596	rs758131649	G	A	GRN	NM_002087	5	c.350G>A	p.G117D	1		.	.	3.97668e-06	.	.	.	.	.	.	.	Likely benign	0	0	0	0	0	0	1	0	0	0	0	0	0(1)	0	0	0	0	0	0	0	0	1	0	0	1	0	0
chr17	42427605	rs63750043	C	A	GRN	NM_002087	5	c.359C>A	p.S120Y	2	1 FALS	0.000458	0.00109	0.00105383	0.000606409	0.000527463	0.0010395	104027	not_provided	criteria_provided,_multiple_submitters,_no_conflicts	Benign/Likely_benign	Likely benign	0	0	0	0	0	0	1(0)	0	0	0	0	0	0(1)	0	0	0	0	0(1)	0	0	0	1	0	0	1	0	0
chr17	42429084	.	A	AT	GRN	NM_002087	10	c.1101dupT	p.N368*	1	1 FALS	.	.	.	.	.	.	.	.	.	.	Likely pathogenic (Uncertain significance)	1(0)	0	0	0	0	0	1	0	0	0	0	0	0	0	0	0	0	0	0	0	0	0	0	0	0	0	0
chr17	42429396	rs148213321	C	T	GRN	NM_002087	11	c.1193C>T	p.S398L	2		0.000115	0	6.80174e-05	.	8.88084e-05	.	.	.	.	.	Likely benign	0	0	0	0	0	1	1	0	0	0	0	0	0(1)	0	0	0	0	0	0	0	0	1	0	0	1	0	0
chr17	42429500	rs63750412	C	T	GRN	NM_002087	11	c.1297C>T	p.R433W	1		0.00275	0.00246	0.0054837	0.0070845	0.00323416	0.0048714	104072	Seizures|Frontotemporal_dementia|Frontotemporal_dementia,_ubiquitin-positive|not_provided	criteria_provided,_conflicting_interpretations	Conflicting_interpretations_of_pathogenicity	Likely benign	0	0	0	0	0	0	0	0	0	0	0	0	0(1)	0	0	0	0	1	0	0	0	1	0	0	1	0	1
chr17	42429809	rs780159686	C	G	GRN	NM_002087	12	c.1514C>G	p.A505G	1		0.000115	0	7.55936e-05	.	7.91724e-05	.	.	.	.	.	Uncertain significance	0	0	0	0	0	0	1	0	0	0	0	0	0(1)	0	0	0	0	0	0	0	0	1	0	0	0	0	0
chr17	44055753	rs144397565	G	T	MAPT	NM_001123066	5	c.320G>T	p.G107V	1		0.000229	0.000273	1.19328e-05	.	2.63852e-05	.	441965	not_specified	criteria_provided,_single_submitter	Uncertain_significance	Uncertain significance	0	0	0	0	0	0	1	0	0	0	0	0	0(1)	0	0	0	0	0	0	0	0	0	0	0	0	0	0
chr17	44060807	rs76375268	G	A	MAPT	NM_001123066	6	c.637G>A	p.G213R	2		0.00103	0.00164	0.00341851	0.00972577	0.00111491	0.000973268	531431	not_provided	criteria_provided,_single_submitter	Benign	Likely benign	0	0	0	0	0	0	0	0	0	0	0	0	0(1)	0	0	0	0	1	0	0	0	0	0	0	1	0	0
chr17	44060987	rs753640366	T	C	MAPT	NM_001123066	6	c.817T>C	p.S273P	1	1 FALS	0.000115	0	4.3908e-05	3.19816e-05	7.07576e-05	6.51721e-05	445790	not_provided	criteria_provided,_single_submitter	Uncertain_significance	Uncertain significance	0	0	0	0	0	0	1	0	0	0	0	0	0(1)	0	0	0	0	0	0	0	0	0	0	0	1	0	0
chr17	44061272	rs774040384	G	A	MAPT	NM_001123066	6	c.1102G>A	p.V368I	1		.	.	1.37709e-05	.	9.72176e-06	.	776334	not_provided	criteria_provided,_single_submitter	Likely_benign	Uncertain significance	0	0	0	0	0	0	1	0	0	0	0	0	0(1)	0	0	0	0	0	0	0	0	0	0	0	1	0	0
chr17	44064442	.	G	A	MAPT	NM_001123066	7	c.1163G>A	p.S388N	1		.	.	.	.	.	.	.	.	.	.	Uncertain significance	0	0	0	0	0	0	1	0	0	0	0	0	0(1)	0	0	0	0	0	0	0	0	0	0	0	1	0	0
chr17	44067289	rs199759929	C	T	MAPT	NM_001123066	8	c.1228C>T	p.L410F	1		.	.	9.54305e-05	.	0.000131847	.	780125	not_provided	criteria_provided,_single_submitter	Likely_benign	Uncertain significance	0	0	0	0	0	0	1(0)	0	0	0	0	0	0(1)	0	0	0	0	0(1)	0	0	0	0	0	0	0	0	0
chr17	44071317	rs192236920	C	A	MAPT	NM_001123066	10	c.1535C>A	p.P512H	1		.	.	5.74173e-05	9.55353e-05	7.41363e-05	0.000194401	.	.	.	.	Uncertain significance	0	0	0	0	0	0	1	0	0	0	0	0	0(1)	0	0	0	0	0(1)	0	0	0	0	0	0	0	0	0
chr17	44073931	.	C	A	MAPT	NM_001123066	11	c.1728C>A	p.S576R	1	1 FALS	.	.	.	.	.	.	.	.	.	.	Uncertain significance	0	0	0	0	0	0	1	0	0	0	0	0	0(1)	0	0	0	0	0	0	0	0	0	0	0	0	0	0
chr2	74590564	rs201516838	C	T	DCTN1	uc002skt.2*	1	c.4G>A	p.V2I	1	1 FALS	.	.	9.2891e-05	0.000127632	0.000187641	0.000194982	695162	not_provided	criteria_provided,_single_submitter	Likely_benign	Uncertain significance	0	0	0	0	0	0	1(0)	0	0	0	0	0	0(1)	0	0	0	0	0(1)	0	0	0	0	0	0	0	0	0
chr2	74592649	rs112395789	T	C	DCTN1	NM_004082	25	c.3022A>G	p.K1008E	1		.	.	.	.	.	.	.	.	.	.	Uncertain significance	0	0	0	0	0	0	1	0	0	0	0	0	0(1)	1	0	0	0	0	0	0	0	0	0	0	0	0	0
chr2	74592682	rs1030053524	G	A	DCTN1	NM_004082	25	c.2989C>T	p.R997W	1	1 FALS	.	.	3.97697e-06	.	8.79275e-06	.	.	.	.	.	Uncertain significance	0	0	0	0	0	0	1	0	0	0	0	0	0(1)	0	0	0	0	0	0	0	0	0	0	0	0	0	0
chr2	74593415	.	C	G	DCTN1	NM_004082	23	c.2716G>C	p.A906P	1		.	.	.	.	.	.	.	.	.	.	Uncertain significance (Likely pathogenic)	0	0	0	0	0	1	1	0	0	0	0	0	0(1)	1	0	0	0	0	0	0	0	0	0	0	0	0	0
chr2	74594019	rs752889408	T	C	DCTN1	NM_004082	21	c.2357A>G	p.D786G	1	1 FALS	0.000115	0	2.78361e-05	3.18492e-05	4.3956e-05	6.48508e-05	486244	Distal_hereditary_motor_neuronopathy_type_7B|Amyotrophic_lateral_sclerosis_type_1|Perry_syndrome|not_provided	criteria_provided,_multiple_submitters,_no_conflicts	Uncertain_significance	Uncertain significance (Likely pathogenic)	0	0	0	0	0	1	1	0	0	0	0	0	0(1)	1	0	0	0	0	0	0	0	0	0	0	0	0	0
chr2	74595245	rs763378572	C	T	DCTN1	NM_004082	17	c.1868G>A	p.R623Q	1		.	.	3.84564e-05	3.18431e-05	3.34068e-05	.	.	.	.	.	Uncertain significance	0	0	0	0	0	1	1	0	0	0	0	0	0(1)	0	0	0	0	0	0	0	0	0	0	0	0	0	0
chr2	74597797	rs200952455	G	C	DCTN1	NM_004082	10	c.999C>G	p.D333E	1		.	.	0.0002744	0.000254858	0.000228579	6.48256e-05	290614	Perry_syndrome|Distal_hereditary_motor_neuronopathy|not_provided	criteria_provided,_multiple_submitters,_no_conflicts	Likely_benign	Likely benign	0	0	0	0	0	0	1(0)	0	0	0	0	0	0(1)	0	0	0	0	0(1)	0	0	0	0	0	0	1	0	1
chr2	74597937	rs13420401	G	T	DCTN1	NM_004082	10	c.859C>A	p.L287M	1		0.000344	0.000273	0.0101511	0.0385498	0.000498105	0.000389105	250810	Distal_hereditary_motor_neuronopathy_type_7B|Amyotrophic_lateral_sclerosis_type_1|Perry_syndrome|not_specified|Distal_hereditary_motor_neuronopathy	criteria_provided,_multiple_submitters,_no_conflicts	Benign	Likely benign	0	0	0	0	0	0	0	0	0	0	0	0	0(1)	0	0	0	0	1	0	0	0	0	0	0	0	0	1
chr2	74598683	rs112725508	G	C	DCTN1	NM_004082	8	c.626C>G	p.P209R	1		.	.	1.02506e-05	3.18756e-05	.	.	.	.	.	.	Uncertain significance	0	0	0	0	0	1	1	0	0	0	0	0	0(1)	0	0	0	0	0	0	0	0	0	0	0	0	0	0
chr2	74598723	rs55862001	T	C	DCTN1	NM_004082	8	c.586A>G	p.I196V	9	2 FALS	0.00561	0.00628	0.0046036	0.00386878	0.00614886	0.0061857	288008	Perry_syndrome|not_specified|Distal_hereditary_motor_neuronopathy|not_provided	criteria_provided,_conflicting_interpretations	Conflicting_interpretations_of_pathogenicity	Likely benign	0	0	0	0	0	1	0	0	0	0	0	0	0(1)	0	0	0	0	1	0	0	0	0	0	0	0	0	1
chr2	74604579	rs745657856	T	C	DCTN1	NM_004082	4	c.373A>G	p.T125A	1		.	.	7.95273e-06	.	.	.	.	.	.	.	Uncertain significance	0	0	0	0	0	1	1	0	0	0	0	0	0(1)	0	0	0	0	0	0	0	0	0	0	0	1	0	0
chr2	74604844	.	A	AG	DCTN1	NM_004082	3	c.288_289insC	p.F97Lfs*2	1		.	.	.	.	.	.	.	.	.	.	Uncertain significance	0	0	0	0	0	0	1	0	0	0	0	0	0	0	0	0	0	0	0	0	0	0	0	0	0	0	0
chr2	74605366	rs758320436	T	C	DCTN1	NM_004082	2	c.40A>G	p.S14G	1		0.000229	0	9.81162e-05	9.55292e-05	0.000196225	0.000194452	440736	Distal_hereditary_motor_neuronopathy_type_7B|Amyotrophic_lateral_sclerosis_type_1|Perry_syndrome|not_provided	criteria_provided,_multiple_submitters,_no_conflicts	Uncertain_significance	Uncertain significance	0	0	0	0	0	1	1(0)	0	0	0	0	0	0(1)	0	0	0	0	0(1)	0	0	0	0	0	0	0	0	0
chr2	202569910	.	G	A	ALS2	NM_020919	31	c.4640C>T	p.T1547M	1		.	.	.	.	.	.	.	.	.	.	Uncertain significance	0	0	0	0	0	1	1	0	0	0	0	0	0(1)	0	0	0	0	0	0	0	0	1	0	0	0	0	0
chr2	202575717	rs61757691	T	C	ALS2	NM_020919	26	c.4119A>G	p.I1373M	1		0.0055	0.00546	0.00275924	0.0025156	0.00521331	0.0037594	266843	ALS2-Related_Disorders|not_specified|Amyotrophic_Lateral_Sclerosis,_Recessive|not_provided	criteria_provided,_conflicting_interpretations	Conflicting_interpretations_of_pathogenicity	Likely benign	0	0	0	0	0	0	0	0	0	0	0	0	0(1)	0	0	0	0	1	0	0	0	1	0	0	0	0	1
chr2	202575767	rs780988389	C	T	ALS2	NM_020919	26	c.4069G>A	p.V1357I	1		.	.	8.02826e-06	.	1.77022e-05	.	.	.	.	.	Uncertain significance	0	0	0	0	0	0	1	0	0	0	0	0	0(1)	0	0	0	0	0	0	0	0	1	0	0	0	0	0
chr2	202584830	.	G	T	ALS2	ENST00000457679*	15	c.1660C>A	p.Q554K	1		.	.	.	.	.	.	.	.	.	.	Uncertain significance	0	0	0	0	0	0	1	0	0	0	0	0	0(1)	0	0	0	0	0	0	0	0	0	0	0	0	0	0
chr2	202589090	rs777004596	G	C	ALS2	NM_020919	21	c.3440C>G	p.S1147C	1		.	.	3.60719e-05	.	8.83158e-06	.	.	.	.	.	Uncertain significance	0	0	0	0	0	0	1	0	0	0	0	0	0(1)	0	0	0	0	0	0	0	0	1	0	0	0	0	0
chr2	202589099	rs574456456	G	A	ALS2	NM_020919	21	c.3431C>T	p.T1144M	1		.	.	0.000228477	.	.	.	.	.	.	.	Uncertain significance (Likely benign)	0	0	0	0	0	0	1(0)	0	0	0	0	0	0(1)	0	0	0	0	0(1)	0	0	0	1	0	0	0	0	0
chr2	202590086	.	C	T	ALS2	NM_020919	20	c.3340G>A	p.V1114I	1		.	.	4.00725e-06	.	8.828e-06	.	.	.	.	.	Uncertain significance	0	0	0	0	0	0	1	0	0	0	0	0	0(1)	0	0	0	0	0	0	0	0	1	0	0	0	0	0
chr2	202590154	.	T	C	ALS2	NM_020919	20	c.3272A>G	p.N1091S	1		.	.	.	.	.	.	.	.	.	.	Uncertain significance	0	0	0	0	0	0	1	0	0	0	0	0	0(1)	0	0	0	0	0	0	0	0	1	0	0	0	0	0
chr2	202625561	rs763518739	T	C	ALS2	NM_001135745*	4	c.1156A>G	p.N386D	1	1 FALS	.	.	2.65592e-05	.	5.76114e-05	.	.	.	.	.	Uncertain significance	0	0	0	0	0	0	1	0	0	0	0	0	0(1)	0	0	0	0	0	0	0	0	1	0	0	0	0	0
chr2	202625993	rs779038170	T	C	ALS2	NM_020919	4	c.724A>G	p.M242V	1		.	.	2.40473e-05	.	1.76641e-05	.	.	.	.	.	Uncertain significance	0	0	0	0	0	0	1	0	0	0	0	0	0(1)	0	0	0	0	0	0	0	0	1	0	0	0	0	0
chr2	202626386	rs61745503	C	T	ALS2	NM_020919	4	c.331G>A	p.V111I	1		.	.	0.000264663	9.55901e-05	0.000194511	0.000194654	517632	not_provided	criteria_provided,_conflicting_interpretations	Conflicting_interpretations_of_pathogenicity	Likely benign	0	0	0	0	0	1	1(0)	0	0	0	0	0	0(1)	0	0	0	0	0(1)	0	0	0	1	0	0	1	0	0
chr2	212248441	rs771261124	G	T	ERBB4	NM_005235	28	c.3826C>A	p.P1276T	1		.	.	7.96464e-06	.	1.76233e-05	.	.	.	.	.	Uncertain significance	0	0	0	0	0	0	0(1)	0	0	0	0	0	1	0	0	0	0	0	0	0	0	0	0	0	0	0	0
chr2	212248732	rs775424927	C	T	ERBB4	NM_005235	28	c.3535G>A	p.D1179N	1		.	.	7.98818e-06	.	1.77434e-05	.	.	.	.	.	Uncertain significance	0	0	0	0	0	0	0(1)	0	0	0	0	0	1	0	0	0	0	0	0	0	0	0	0	0	0	0	0
chr2	212522688	rs562587983	C	T	ERBB4	ENST00000402597*	16	c.1903G>A	p.G635S	1		0.000115	0	4.05801e-05	3.18695e-05	5.31877e-05	6.48677e-05	.	.	.	.	Uncertain significance	0	0	0	0	0	0	0(1)	0	0	0	0	0	0(1)	0	0	0	0	0	0	0	0	0	0	0	0	0	0
chr2	212543783	.	T	A	ERBB4	NM_005235	13	c.1616A>T	p.Y539F	1		.	.	.	.	.	.	.	.	.	.	Uncertain significance	0	0	0	0	0	1	1	0	0	0	0	0	1	0	0	0	0	0	0	0	0	0	0	0	0	0	0
chr2	220116301	rs769120095	G	A	TUBA4A	NM_006000	3	c.361C>T	p.R121W	1		.	.	3.98352e-06	.	8.81617e-06	.	.	.	.	.	Uncertain significance	0	0	0	0	0	1	0(1)	0	0	0	0	0	1	1	0	0	0	0	0	0	0	0	0	0	0	0	0
chr2	222294691	.	T	A	EPHA4	NM_004438	15	c.2677A>T	p.T893S	1		.	.	.	.	.	.	.	.	.	.	Uncertain significance	0	0	0	0	0	1	1	0	0	0	0	0	0	0	0	0	0	0	0	0	0	0	0	0	1	0	0
chr2	222301226	.	G	C	EPHA4	NM_004438	13	c.2239C>G	p.L747V	1	1 FALS	.	.	3.97753e-06	.	8.79477e-06	.	.	.	.	.	Uncertain significance	0	0	0	0	0	1	1	0	0	0	0	0	0	0	0	0	0	0	0	0	0	0	0	0	0	0	0
chr2	222301327	.	T	C	EPHA4	NM_004438	13	c.2138A>G	p.K713R	1	1 FALS	.	.	.	.	.	.	.	.	.	.	Uncertain significance	0	0	0	0	0	1	1	0	0	0	0	0	0	0	0	0	0	0	0	0	0	0	0	0	0	0	0
chr2	222320271	rs371177966	G	A	EPHA4	NM_004438	8	c.1711C>T	p.R571W	1		.	.	5.18548e-05	3.18573e-05	8.82924e-05	6.4834e-05	.	.	.	.	Uncertain significance	0	0	0	0	0	1	0	0	0	0	0	0	0	0	0	0	0	0	0	0	0	0	0	0	0	0	0
chr2	222365745	.	G	A	EPHA4	NM_004438	4	c.971C>T	p.P324L	1		.	.	4.08167e-06	.	8.97602e-06	.	.	.	.	.	Uncertain significance	0	0	0	0	0	0	1	0	0	0	0	0	0	0	0	0	0	0	0	0	0	0	0	0	0	0	0
chr2	222365859	rs200225096	G	A	EPHA4	NM_004438	4	c.857C>T	p.T286M	2		0.000344	0	0.000487479	0.000127372	0.000106782	0.000129634	733214	not_provided	criteria_provided,_single_submitter	Likely_benign	Uncertain significance	0	0	0	0	0	0	0	0	0	0	0	0	0	0	0	0	0	0(1)	0	0	0	0	0	0	0	0	0
chr20	56964528	rs777026649	G	A	VAPB	NM_004738	1	c.13G>A	p.E5K	1		.	.	4.47993e-06	.	9.9976e-06	.	.	.	.	.	Uncertain significance	0	0	0	0	0	1	1	0	0	0	0	0	0(1)	0	0	0	0	0	0	0	0	0	0	0	0	0	0
chr20	56964559	.	A	C	VAPB	NM_004738	1	c.44A>C	p.E15A	1		.	.	.	.	.	.	.	.	.	.	Uncertain significance	0	0	0	0	0	1	1	0	0	0	0	0	0(1)	0	0	0	0	0	0	0	0	0	0	0	0	0	0
chr20	56993319	rs781691837	C	A	VAPB	NM_004738	2	c.111C>A	p.D37E	1		.	.	.	.	.	.	572941	Amyotrophic_lateral_sclerosis_type_8|Spinal_muscular_atrophy,_late-onset,_finkel_type	criteria_provided,_single_submitter	Uncertain_significance	Uncertain significance	0	0	0	0	0	1	1	0	0	0	0	0	0(1)	0	0	0	0	0	0	0	0	0	0	0	0	0	0
chr20	57009735	rs752091117	A	G	VAPB	NM_004738	3	c.289A>G	p.T97A	2		0.000458	0.000273	5.5768e-05	3.18471e-05	0.0001232	6.48004e-05	533643	Amyotrophic_lateral_sclerosis_type_8|Spinal_muscular_atrophy,_late-onset,_finkel_type	criteria_provided,_single_submitter	Uncertain_significance	Uncertain significance (Likely benign)	0	0	0	0	0	1	1(0)	0	0	0	0	0	0(1)	0	0	0	0	0(1)	0	0	0	0	0	0	1	0	0
chr20	57014075	rs146459055	T	G	VAPB	NM_004738	4	c.390T>G	p.D130E	2		0.00103	0.00109	0.00129976	0.000509359	0.00121543	0.000842296	257379	not_specified|Amyotrophic_Lateral_Sclerosis,_Dominant|Spinal_Muscular_Atrophy,_Dominant|not_provided	criteria_provided,_multiple_submitters,_no_conflicts	Likely_benign	Uncertain significance (Likely benign)	0	0	0	0	0	1	1(0)	0	0	0	0	0	0(1)	0	0	0	0	0(1)	0	0	0	0	0	0	0	0	1
chr20	57016039	rs566283411	GTTC	G	VAPB	NM_004738	5	c.479_481delCTT	p.S160del	1		.	.	0.00167614	0.00108294	0.00297677	0.00168547	345654	Amyotrophic_Lateral_Sclerosis,_Dominant|Spinal_Muscular_Atrophy,_Dominant|not_provided	criteria_provided,_multiple_submitters,_no_conflicts	Likely_benign	Likely benign	0	0	0	0	0	0	0	0	1	0	0	0	0(1)	0	0	0	0	1	0	0	0	0	0	0	0	0	1
chr20	57016076	rs143144050	G	A	VAPB	NM_004738	5	c.510G>A	p.M170I	1		0.00309	0.00437	0.00126563	0.00124204	0.00253521	0.00194452	471456	Amyotrophic_lateral_sclerosis_type_8|not_specified|not_provided	criteria_provided,_multiple_submitters,_no_conflicts	Likely_benign	Uncertain significance	0	0	0	0	0	0	1(0)	0	0	0	0	0	0(1)	0	0	0	0	0(1)	0	0	0	0	0	0	0	0	0
chr20	57019156	rs748793394	G	A	VAPB	NM_001195677	3	c.235G>A	p.E79K	1		.	.	1.19292e-05	.	2.63718e-05	.	.	.	.	.	Uncertain significance	0	0	0	0	0	1	1	0	0	0	0	0	0(1)	0	0	0	0	0	0	0	0	0	0	0	0	0	0
chr20	57019162	rs779445781	A	G	VAPB	NM_001195677	3	c.241A>G	p.S81G	1		0	0.000273	7.9526e-06	.	8.79013e-06	.	.	.	.	.	Uncertain significance	0	0	0	0	0	1	1	0	0	0	0	0	0(1)	0	0	0	0	0	0	0	0	0	0	0	1	0	0
chr20	57019268	.	A	G	VAPB	NM_004738	6	c.709A>G	p.I237V	1		.	.	.	.	.	.	533585	Amyotrophic_lateral_sclerosis_type_8|Spinal_muscular_atrophy,_late-onset,_finkel_type	criteria_provided,_single_submitter	Uncertain_significance	Uncertain significance	0	0	0	0	0	0	1	0	0	0	0	0	0(1)	0	0	0	0	0	0	0	0	0	0	0	0	0	0
chr20	60736507	rs751255404	A	G	SS18L1	NM_198935	4	c.247A>G	p.M83V	1		.	.	1.20406e-05	.	.	.	.	.	.	.	Uncertain significance	0	0	0	0	0	0	0(1)	0	0	0	0	0	0(1)	0	0	0	0	0	0	0	0	0	0	0	0	0	0
chr20	60738559	rs776091699	C	T	SS18L1	NM_198935	6	c.602C>T	p.A201V	1		.	.	2.44842e-05	3.19203e-05	5.47725e-05	6.50111e-05	.	.	.	.	Uncertain significance	0	0	0	0	0	0	0(1)	0	0	0	0	0	0(1)	0	0	0	0	0	0	0	0	0	0	0	0	0	0
chr20	60749602	.	C	T	SS18L1	NM_198935	10	c.1066C>T	p.P356S	1		.	.	.	.	.	.	.	.	.	.	Uncertain significance	0	0	0	0	0	0	1	0	0	0	0	0	0(1)	0	0	0	0	0	0	0	0	0	0	0	0	0	0
chr20	61978184	.	A	G	CHRNA4	NM_000744	6	c.1790T>C	p.V597A	1		.	.	.	.	.	.	.	.	.	.	Uncertain significance	0	0	0	0	0	1	1	0	0	0	0	0	0	1	0	0	0	0	0	0	0	0	0	0	0	0	0
chr20	61981048	rs113794453	T	C	CHRNA4	NM_000744	5	c.1715A>G	p.Q572R	1		.	.	8.84956e-05	0.000127453	0.000197565	0.000194502	203635	Autosomal_dominant_nocturnal_frontal_lobe_epilepsy|not_provided	criteria_provided,_multiple_submitters,_no_conflicts	Uncertain_significance	Uncertain significance (Benign)	0	0	0	0	0	1	0	0	0	0	0	0	0	0	0	0	0	0(1)	1	0	0	0	0	0	0	0	0
chr20	61981129	rs121912282	G	A	CHRNA4	NM_000744	5	c.1634C>T	p.T545M	1		0	0.000273	6.05527e-05	3.18674e-05	8.10008e-05	.	104213	Tobacco_use_disorder|Autosomal_dominant_nocturnal_frontal_lobe_epilepsy|not_specified|not_provided	criteria_provided,_conflicting_interpretations	Conflicting_interpretations_of_pathogenicity	Uncertain significance	0	0	0	0	0	1	0	0	0	0	0	0	0	0	0	0	0	0	0	0	0	0	0	0	1	0	0
chr20	61981154	rs758895760	G	A	CHRNA4	NM_000744	5	c.1609C>T	p.P537S	1	1 FALS	.	.	6.49182e-05	.	.	.	378345	Autosomal_dominant_nocturnal_frontal_lobe_epilepsy|not_provided	criteria_provided,_multiple_submitters,_no_conflicts	Uncertain_significance	Uncertain significance	0	0	0	0	0	1	0	0	0	0	0	0	0	0	0	0	0	0	0	0	0	0	0	0	0	0	0
chr20	61981303	rs121912280	C	T	CHRNA4	NM_000744	5	c.1460G>A	p.R487Q	4		0	0.000273	0.000649277	0.00124442	0.00039296	0.000259841	104211	Seizures|Tobacco_use_disorder|Epilepsy,_nocturnal_frontal_lobe,_type_1|not_specified|not_provided	criteria_provided,_conflicting_interpretations	Conflicting_interpretations_of_pathogenicity	Benign	0	0	0	0	0	1	0	0	0	0	0	0	0	0	0	0	0	1	1	0	0	0	0	0	0	0	0
chr20	61981333	rs200243948	G	A	CHRNA4	NM_000744	5	c.1430C>T	p.A477V	1		0.000115	0	2.43481e-05	.	2.92654e-05	.	203649	Epilepsy,_nocturnal_frontal_lobe,_type_1|Tobacco_addiction,_susceptibility_to|not_provided	criteria_provided,_conflicting_interpretations	Conflicting_interpretations_of_pathogenicity	Uncertain significance	0	0	0	0	0	1	0(1)	0	0	0	0	0	0	0	0	0	0	0	0	0	0	0	0	0	1	0	0
chr20	61981403	rs78306886	C	T	CHRNA4	NM_000744	5	c.1360G>A	p.G454S	2	1 FALS	.	.	0.000331096	0.000191473	0.00042334	6.49857e-05	203653	Seizures|Autosomal_dominant_nocturnal_frontal_lobe_epilepsy|not_specified|not_provided	criteria_provided,_conflicting_interpretations	Conflicting_interpretations_of_pathogenicity	Likely benign	0	0	0	0	0	1	0	0	0	0	0	0	0	0	0	0	0	0(1)	0	0	0	0	0	0	1	0	1
chr20	61981411	rs55915440	G	A	CHRNA4	NM_000744	5	c.1352C>T	p.P451L	2		0.00321	0.00109	0.00307391	0.00200867	0.00299261	0.00279112	140462	Seizures|not_specified|not_provided	criteria_provided,_multiple_submitters,_no_conflicts	Benign/Likely_benign	Benign	0	0	0	0	0	1	0	0	0	0	0	0	0	0	0	0	0	1	1	0	0	0	0	0	0	0	1
chr20	61981556	rs903340563	G	A	CHRNA4	NM_000744	5	c.1207C>T	p.P403S	1		.	.	8.72151e-06	.	1.96437e-05	.	.	.	.	.	Uncertain significance	0	0	0	0	0	1	1	0	0	0	0	0	0	0	0	0	0	0	0	0	0	0	0	0	0	0	0
chr20	61981655	rs76378652	G	A	CHRNA4	NM_000744	5	c.1108C>T	p.R370W	1		.	.	0.000257119	.	.	.	203662	Seizures|not_specified|not_provided	criteria_provided,_conflicting_interpretations	Conflicting_interpretations_of_pathogenicity	Uncertain significance	0	0	0	0	0	1	0	0	0	0	0	0	0	0	0	0	0	0(1)	0	0	0	0	0	0	0	0	0
chr20	61981657	rs200007766	C	T	CHRNA4	NM_000744	5	c.1106G>A	p.R369Q	2		0.000115	0	4.01445e-05	6.37308e-05	5.3474e-05	6.48761e-05	410804	not_provided	criteria_provided,_single_submitter	Uncertain_significance	Uncertain significance	0	0	0	0	0	1	0(1)	0	0	0	0	0	0	0	0	0	0	0	0	0	0	0	0	0	0	0	0
chr20	61982120	rs918550714	C	T	CHRNA4	NM_000744	5	c.643G>A	p.V215M	1		.	.	.	.	.	.	.	.	.	.	Uncertain significance	0	0	0	0	0	1	1	0	0	0	0	0	0	0	0	0	0	0	0	0	0	0	0	0	0	0	0
chr20	61987414	rs143103435	C	T	CHRNA4	NM_000744	4	c.296G>A	p.R99H	1		0.000115	0	0.000326276	0.000197394	8.07334e-05	6.71231e-05	203677	Epilepsy,_nocturnal_frontal_lobe,_type_1|not_specified|not_provided	criteria_provided,_conflicting_interpretations	Conflicting_interpretations_of_pathogenicity	Uncertain significance	0	0	0	0	0	1	0	0	0	0	0	0	0	0	0	0	0	0(1)	0	0	0	0	0	0	0	0	0
chr20	61990989	rs750423296	C	T	CHRNA4	NM_000744	2	c.139G>A	p.G47S	1		0.000115	0	8.00679e-06	.	8.89347e-06	.	.	.	.	.	Uncertain significance	0	0	0	0	0	1	0(1)	0	0	0	0	0	0	0	0	0	0	0	0	0	0	0	0	0	0	0	0
chr20	61992468	rs1064794327	A	AGCAGCAGCGGCG	CHRNA4	NM_000744	1	c.38_49dup	p.P13_L16dup	1		.	.	1.16779e-05	6.40985e-05	3.19468e-05	6.52997e-05	410811	Seizures|Autosomal_dominant_nocturnal_frontal_lobe_epilepsy|not_provided	criteria_provided,_multiple_submitters,_no_conflicts	Uncertain_significance	Uncertain significance	0	0	0	0	0	0	0(1)	0	0	0	0	0	0	0	0	0	0	0	0	0	0	0	0	1	0	0	0
chr21	33032116	rs762628133	G	T	SOD1	NM_000454	1	c.34G>T	p.D12Y	3	1 FALS	.	.	7.98524e-06	.	8.83923e-06	.	.	.	.	.	Likely pathogenic	0	0	0	0	0	1	1	0	0	0	0	0	1	1	0	0	0	0	0	0	0	0	0	0	0	0	0
chr21	33038795	.	T	C	SOD1	NM_000454	3	c.203T>C	p.L68P	1		.	.	.	.	.	.	.	.	.	.	Uncertain significance (Likely pathogenic)	0	0	0	0	0	1	1	0	0	0(1)	0	0	1	0	0	0(1)	0	0	0	0	0	0	0	0	0	0	0
chr21	33038809	rs121912455	G	A	SOD1	NM_000454	3	c.217G>A	p.G73S	1		.	.	3.9854e-06	.	8.80887e-06	.	29818	Amyotrophic_lateral_sclerosis_type_1	no_assertion_criteria_provided	Pathogenic	Likely pathogenic	0	0(1)	0	0	0	1	1	0	0	0	0	0	1	1	0	1	0	0	0	0	0	0	0	0	0	0	0
chr21	33039586	.	G	C	SOD1	NM_000454	4	c.255G>C	p.L85F	1	1 FALS	.	.	3.97763e-06	.	8.79306e-06	.	.	.	.	.	Likely pathogenic	0	0(1)	0	0	0	1	1	0	0	0(1)	0	0	1	1	0	0	0	0	0	0	0	0	0	0	0	0	0
chr21	33039587	.	G	A	SOD1	NM_000454	4	c.256G>A	p.G86S	1		.	.	.	.	.	.	.	.	.	.	Likely pathogenic	0	0	0	0	0	1	1	0	0	1	0	0	1	1	0	0	0	0	0	0	0	0	0	0	0	0	0
chr21	33039603	rs80265967	A	C	SOD1	NM_000454	4	c.272A>C	p.D91A	2	1 homozygous	0.00206	0.00109	0.00143157	0.0020698	0.000729619	0.000842624	29805	Amyotrophic_lateral_sclerosis_type_1|Amyotrophic_lateral_sclerosis_1,_autosomal_recessive|Amyotrophic_Lateral_Sclerosis,_Dominant|not_provided	criteria_provided,_conflicting_interpretations	Conflicting_interpretations_of_pathogenicity	Likely benign (Likely patogenic)	0	0	0	0	0	1	0	0	0	0(1)	0	0	1	0	0	1	0	1	0	0	0	0	0	0	0	0	1
chr21	33039612	.	G	A	SOD1	NM_000454	4	c.281G>A	p.G94D	1		.	.	1.19292e-05	.	2.63708e-05	.	.	.	.	.	Likely pathogenic	0	0	0	0	0	1	1	0	0	1	0	0	1	1	0	0(1)	0	0	0	0	0	0	0	0	0	0	0
chr21	33039671	.	A	T	SOD1	NM_000454	4	c.340A>T	p.I114F	1	1 FALS	.	.	.	.	.	.	.	.	.	.	Likely pathogenic	0	0	0	0	0	1	1	0	0	0(1)	0	0	1	1	0	0(1)	0	0	0	0	0	0	0	0	0	0	0
chr21	33039689	rs747768384	G	GT	SOD1	NM_000454	4	c.358+2dupT		1		.	.	7.95323e-06	.	.	.	.	.	.	.	Uncertain significance	0	0	0	0	0	0	1	0	0	0	0	0	0	0	0	0	0	0	0	0	0	0	0	0	0	0	0
chr21	33040861	.	G	C	SOD1	NM_000454	5	c.435G>C	p.L145F	2		.	.	1.59177e-05	.	3.52106e-05	.	577887	Amyotrophic_lateral_sclerosis_type_1|not_provided	criteria_provided,_multiple_submitters,_no_conflicts	Pathogenic	Likely pathogenic	0	0	0	0	0	1	1	0	0	0(1)	0	0	1	1	0	0(1)	0	0	0	0	0	0	0	0	0	0	0
chr21	33040875	.	T	C	SOD1	NM_000454	5	c.449T>C	p.I150T	1	1 FALS	.	.	7.95925e-06	.	1.76075e-05	.	.	.	.	.	Likely pathogenic	0	0(1)	0	0	0	1	1	0	0	0	0	0	1	1	0	0(1)	0	0	0	0	0	0	0	0	0	0	0
chr22	24108321	rs145649831	A	G	CHCHD10	NM_001301339	3	c.424T>C	p.Y142H	2		0.000344	0.000273	0.000315965	0.000191363	0.000283638	0.000389358	534074	not_provided	criteria_provided,_single_submitter	Likely_benign	Uncertain significance	0	0	0	0	0	0	0	0	0	0	0	0	1	0	0	0	0	0(1)	0	0	0	0	0	0	0	0	0
chr22	24109588	rs111527940	C	T	CHCHD10	ENST00000517886*	2	c.181G>A	p.G61R	10	1 FALS	0.0144	0.0117	0.00739754	0.00766186	0.0110622	0.011436	469926	not_provided	criteria_provided,_single_submitter	Benign	Likely benign	0	0	0	0	0	0	0	0	0	0	0	0	0(1)	0	0	0	0	1	0	0	0	0	0	0	1	0	0
chr22	29682919	rs144503053	T	A	EWSR1	NM_013986	8	c.607T>A	p.S203T	1		0.000115	0.000273	8.36294e-05	0.000160051	0.000176364	0.000260756	.	.	.	.	Uncertain significance	0	0	0	0	0	0	0	0	0	0	0	0	0	0	0	0	0	0(1)	0	0	0	0	0	0	0	0	0
chr22	29693915	rs41311143	G	A	EWSR1	NM_013986	14	c.1408G>A	p.G470S	7		0.0132	0.0137	0.0081504	0.0087669	0.0133516	0.0142746	.	.	.	.	Uncertain significance	0	0	0	0	0	1	0	0	0	0	0	0	0	0	0	0	0	1	0	0	0	0	0	0	0	0	0
chr22	29693934	rs751377720	G	A	EWSR1	NM_013986	14	c.1427G>A	p.R476H	1		.	.	5.61347e-05	6.37511e-05	1.76841e-05	6.48845e-05	.	.	.	.	Uncertain significance	0	0	0	0	0	1	0	0	0	0	0	0	0	1	0	0	0	0	0	0	0	0	0	0	0	0	0
chr22	29694746	.	G	A	EWSR1	NM_013986	15	c.1456G>A	p.G486R	1		.	.	.	.	.	.	.	.	.	.	Uncertain significance	0	0	0	0	0	1	1	0	0	0	0	0	0	0	0	0	0	0	0	0	0	0	0	0	0	0	0
chr22	29694755	rs143781060	A	G	EWSR1	NM_013986	15	c.1465A>G	p.M489V	1		0.000229	0.000546	8.76976e-05	3.19428e-05	0.000149909	6.50618e-05	.	.	.	.	Uncertain significance	0	0	0	0	0	1	0	0	0	0	0	0	0	1	0	0	0	0(1)	0	0	0	0	0	0	0	0	0
chr22	29694765	.	T	C	EWSR1	NM_013986	15	c.1475T>C	p.M492T	1		.	.	.	.	.	.	.	.	.	.	Uncertain significance	0	0	0	0	0	1	1	0	0	0	0	0	0	1	0	0	0	0	0	0	0	0	0	0	0	0	0
chr3	35723340	.	A	C	ARPP21	NM_016300	3	c.97A>C	p.S33R	1		.	.	.	.	.	.	.	.	.	.	Uncertain significance	0	0	0	0	0	0	1	0	0	0	0	0	0	0	0	0	0	0	0	0	0	0	0	0	0	0	0
chr3	35763139	rs1042213274	G	C	ARPP21	NM_016300	14	c.1038G>C	p.Q346H	1		.	.	.	.	.	.	.	.	.	.	Uncertain significance	0	0	0	0	0	1	1	0	0	0	0	0	0	0	0	0	0	0	0	0	0	0	0	0	0	0	0
chr3	35770827	.	G	A	ARPP21	NM_016300	15	c.1258G>A	p.G420R	1		.	.	.	.	.	.	.	.	.	.	Uncertain significance	0	0	0	0	0	0	1	0	0	0	0	0	0	0	0	0	0	0	0	0	0	0	0	0	0	0	0
chr3	35770896	rs138398652	C	G	ARPP21	NM_016300	15	c.1327C>G	p.P443A	1		0.00172	0.00164	0.00103455	0.000796483	0.00139933	0.0013624	.	.	.	.	Uncertain significance	0	0	0	0	0	0	0	0	0	0	0	0	0	0	0	0	0	0(1)	0	0	0	0	0	0	0	0	0
chr3	35780947	rs151173813	G	A	ARPP21	NM_016300	17	c.1783G>A	p.A595T	2		.	.	0.00287667	0.00239112	0.00402147	0.00330868	.	.	.	.	Uncertain significance	0	0	0	0	0	0	0	0	0	0	0	0	0	0	0	0	0	0(1)	0	0	0	0	0	0	0	0	0
chr3	35785416	rs147476882	C	T	ARPP21	NM_016300	18	c.1991C>T	p.A664V	1		.	.	0.00384946	0.00407514	0.00588173	0.00602488	.	.	.	.	Uncertain significance	0	0	0	0	0	0	0	0	0	0	0	0	0	0	0	0	0	1	0	0	0	0	0	0	0	0	0
chr3	35833919	rs148862077	T	C	ARPP21	NM_016300	19	c.2078T>C	p.I693T	1		0.000115	0	1.59144e-05	.	3.51964e-05	.	.	.	.	.	Uncertain significance	0	0	0	0	0	0	0(1)	0	0	0	0	0	0	0	0	0	0	0	0	0	0	0	0	0	0	0	0
chr3	87289899	rs63750818	A	G	CHMP2B	NM_014043	2	c.85A>G	p.I29V	2		0.000458	0	0.000163176	0.000191083	0.000290519	0.000324128	34359	Frontotemporal_Dementia,_Chromosome_3-Linked|Amyotrophic_lateral_sclerosis_17|not_provided	criteria_provided,_multiple_submitters,_no_conflicts	Uncertain_significance	Uncertain significance (Likely benign)	0	0	0	1	0	0	0	0	0	0	0	0	0(1)	0	0	1	0	0(1)	0	0	0	0	0	0	1	0	0
chr3	87294943	rs200792883	G	A	CHMP2B	NM_014043	3	c.206G>A	p.R69Q	1		0.000229	0	4.38216e-05	6.37552e-05	4.40816e-05	6.48593e-05	.	.	.	.	Uncertain significance	0	0	0	0	0	0	0	0	0	0	0	0	0(1)	1	0	0	0	0	0	0	0	0	0	0	0	0	0
chr3	87299059	.	A	G	CHMP2B	NM_014043	4	c.356A>G	p.Q119R	1	1 FALS	.	.	.	.	.	.	.	.	.	.	Uncertain significance	0	0	0	0	0	0	1	0	0	0	0	0	0(1)	0	0	0	0	0	0	0	0	0	0	0	0	0	0
chr3	87302964	.	G	GT	CHMP2B	NM_014043	6	c.635dupT	p.D213Rfs*18	1		.	.	.	.	.	.	.	.	.	.	Uncertain significance	0	0	0	0	0	0	1	0	0	0	0	0	0	0	0	0	0	0	0	0	0	0	0	0	0	0	0
chr4	170321414	rs778919560	A	C	NEK1	NM_001199397	35	c.3809T>G	p.I1270S	1		.	.	5.11844e-06	.	1.22387e-05	.	.	.	.	.	Uncertain significance	0	0	0	0	0	0	1	0	0	0	0	0	0(1)	1	0	0	0	0	0	0	0	0	0	0	0	0	0
chr4	170354794	.	TTC	T	NEK1	NM_001199397	29	c.2785_2786delGA	p.E929Nfs*12	1		.	.	4.01852e-06	.	8.87123e-06	.	.	.	.	.	Likely pathogenic	1	0	0	0	0	0	1	0	0	0	0	0	0	0	0	0	0	0	0	0	0	0	0	0	0	0	0
chr4	170400556	rs199827465	C	T	NEK1	NM_001199397	24	c.2137G>A	p.V713M	1		0.000229	0.000273	0.00096781	0.000318715	0.000740952	0.000389358	260872	Motor_neuron_disease|not_specified|not_provided	criteria_provided,_multiple_submitters,_no_conflicts	Benign/Likely_benign	Likely benign (Benign)	0	0	0	0	0	0	1(0)	0	0	0	0	0	0(1)	0	0	0	0	0(1)	1	0	0	0	0	0	1	0	1
chr4	170428888	rs367957311	C	T	NEK1	NM_001199397	22	c.1889G>A	p.R630H	1		.	.	4.02881e-05	3.19509e-05	1.77797e-05	6.50449e-05	.	.	.	.	Uncertain significance	0	0	0	0	0	0	1	0	0	0	0	0	0(1)	0	0	0	0	0	0	0	0	0	0	0	0	0	0
chr4	170458960	rs762590802	C	T	NEK1	NM_001199397	19	c.1665G>A	p.M555I	1		.	.	4.02133e-06	.	8.86949e-06	.	.	.	.	.	Uncertain significance	0	0	0	0	0	0	1	0	0	0	0	0	0(1)	1	0	0	0	0	0	0	0	0	0	0	0	0	0
chr4	170458988	rs978495507	T	C	NEK1	NM_001199397	19	c.1637A>G	p.Q546R	1		.	.	.	.	.	.	.	.	.	.	Uncertain significance	0	0	0	0	0	0	1	0	0	0	0	0	0(1)	0	0	0	0	0	0	0	0	0	0	0	0	0	0
chr4	170483347	rs189186475	C	T	NEK1	NM_001199397	13	c.1021G>A	p.A341T	1		0.00172	0.00409	0.00167378	0.00198833	0.00282628	0.00286832	260878	Lymphopenia|Immunodeficiency|Cor_triatriatum_dexter|Cough|Short_Rib_Polydactyly_Syndrome|Motor_neuron_disease|AMYOTROPHIC_LATERAL_SCLEROSIS,_SUSCEPTIBILITY_TO,_24|not_specified|not_provided	criteria_provided,_conflicting_interpretations	Conflicting_interpretations_of_pathogenicity	Uncertain significance	0	0	0	0	0	0	1(0)	0	0	0	0	0	0(1)	0	0	0	0	0(1)	0	0	0	0	0	0	0	0	0
chr4	170506525	rs200161705	C	T	NEK1	NM_001199397	10	c.782G>A	p.R261H	3		0.00779	0.00355	0.00229345	0.00239097	0.00392129	0.00376574	196284	Motor_neuron_disease|AMYOTROPHIC_LATERAL_SCLEROSIS,_SUSCEPTIBILITY_TO,_24|not_specified|not_provided	criteria_provided,_conflicting_interpretations	Conflicting_interpretations_of_pathogenicity	Likely benign (Benign)	0	0	0	0	0	1	1(0)	0	0	0	0	0	0(1)	0	0	1	0	0(1)	1	0	0	0	0	0	0	0	1
chr4	170508739	rs748415363	G	A	NEK1	NM_001199397	9	c.577C>T	p.L193F	1		.	.	1.08171e-05	.	2.52985e-05	.	.	.	.	.	Uncertain significance	0	0	0	0	0	1	1	0	0	0	0	0	0(1)	0	0	0	0	0	0	0	0	0	0	0	0	0	0
chr5	138611841	rs539017488	T	A	MATR3	NM_199189	2	c.-257+2T>A		2		.	.	8.91597e-05	.	0.0001892	.	.	.	.	.	Pathogenic (Uncertain significance)	1(0)	0	0	0	0	0	1(0)	0	0	0	0	0	0	1	0	0	0	0(1)	0	0	0	0	0	0	0	0	0
chr5	138643882	.	T	A	MATR3	NM_199189	5	c.778T>A	p.L260I	1		.	.	.	.	.	.	.	.	.	.	Uncertain significance	0	0	0	0	0	0	1	0	0	0	0	0	0(1)	0	0	0	0	0	0	0	0	0	0	0	0	0	0
chr5	138658499	rs139589527	A	C	MATR3	NM_199189	15	c.1991A>C	p.E664A	1		.	.	0.000274384	0.000541263	0.000307687	0.000518471	297393	Distal_myopathy|not_provided	criteria_provided,_multiple_submitters,_no_conflicts	Likely_benign	Uncertain significance (Likely benign)	0	0	0	0	0	0	0	0	0	0	0	0	0(1)	0	0	0	0	0(1)	0	0	0	0	0	0	0	0	1
chr5	138658628	.	C	T	MATR3	NM_199189	15	c.2120C>T	p.S707L	1		.	.	7.98104e-06	.	1.76351e-05	.	.	.	.	.	Uncertain significance	0	0	0	0	0	1	1	0	0	0	0	0	0(1)	0	0	0	0	0	0	0	0	0	0	0	0	0	0
chr5	138661251	rs753870064	T	C	MATR3	ENST00000512040*	2	c.449T>C	p.I150T	1		0.000115	0	7.55557e-05	.	1.75824e-05	.	734873	not_provided	criteria_provided,_single_submitter	Likely_benign	Likely benign	0	0	0	0	0	0	0	0	0	0	0	0	0(1)	0	0	0	0	0	0	0	0	0	0	0	1	0	0
chr5	138661340	rs148402819	A	G	MATR3	NM_199189	16	c.2360A>G	p.N787S	1		.	.	0.000318256	0.000828448	5.27909e-05	.	295608	Distal_myopathy|not_provided	criteria_provided,_multiple_submitters,_no_conflicts	Likely_benign	Uncertain significance (Likely benign)	0	0	0	0	0	1	0	0	0	0	0	0	0(1)	0	0	0	0	0(1)	0	0	0	0	0	0	0	0	1
chr5	179247962	.	A	G	SQSTM1	NM_003900	1	c.26A>G	p.Y9C	1		.	.	.	.	.	.	.	.	.	.	Uncertain significance (Likely pathogenic)	0	0	0	0	0	1	1	0	0	0	0	0	0(1)	1	0	0	0	0	0	0	0	0	0	0	0	0	0
chr5	179248034	rs200396166	C	T	SQSTM1	NM_003900	1	c.98C>T	p.A33V	1		0.00172	0.000819	0.000812507	0.000542265	0.0011512	0.000843608	247436	Frontotemporal_dementia_and/or_amyotrophic_lateral_sclerosis_3|not_provided	criteria_provided,_single_submitter	Likely_benign	Uncertain significance (Likely benign)	0	0	0	0	0	1	0	0	0	0	0	0	0(1)	0	0	1	0	0(1)	0	0	0	0	0	0	1	0	0
chr5	179250906	rs147810437	C	T	SQSTM1	NM_003900	3	c.350C>T	p.A117V	1		0.000229	0.000546	0.00156915	0.00232588	0.00171169	0.00337137	198653	not_specified|not_provided	criteria_provided,_multiple_submitters,_no_conflicts	Benign/Likely_benign	Likely benign	0	0	0	0	0	1	0	0	0	0	0	0	0(1)	0	0	0	0	1	0	0	0	0	0	0	1	0	1
chr5	179251013	rs145056421	G	A	SQSTM1	NM_003900	3	c.457G>A	p.V153I	1		0.000802	0.000546	0.000290605	0.000254874	0.000422781	0.000388853	560408	Amyotrophic_lateral_sclerosis_and/or_frontotemporal_dementia_1|Paget_disease_of_bone_2,_early-onset	criteria_provided,_single_submitter	Uncertain_significance	Uncertain significance (Likely benign)	0	0	0	0	0	1	0	0	0	0	0	0	0(1)	0	0	0	0	0(1)	0	0	0	0	0	0	1	0	0
chr5	179251064	rs377198490	A	G	SQSTM1	NM_003900	3	c.508A>G	p.S170G	1		.	.	7.96749e-06	.	1.76348e-05	.	.	.	.	.	Uncertain significance	0	0	0	0	0	1	0(1)	0	0	0	0	0	0(1)	0	0	0	0	0	0	0	0	0	0	0	0	0	0
chr5	179252184	rs11548633	A	G	SQSTM1	NM_003900	5	c.712A>G	p.K238E	4		0.00618	0.00519	0.00281605	0.00140136	0.00363173	0.00220407	455485	not_provided	criteria_provided,_single_submitter	Benign	Uncertain significance	0	0	0	0	0	1	0	0	0	0	0	0	0(1)	0	0	0	0	1	0	0	0	0	0	0	0	0	0
chr5	179252187	.	A	G	SQSTM1	NM_003900	5	c.715A>G	p.N239D	1		.	.	.	.	.	.	.	.	.	.	Uncertain significance	0	0	0	0	0	1	1	0	0	0	0	0	0(1)	0	0	0	0	0	0	0	0	0	0	0	0	0	0
chr5	179260101	rs201923000	G	A	SQSTM1	NM_003900	6	c.824G>A	p.S275N	1		.	.	0.000115338	0.00044586	0.000193451	0.000712712	.	.	.	.	Uncertain significance	0	0	0	0	0	0	0	0	0	0	0	0	0(1)	0	0	0	0	0(1)	0	0	0	0	0	0	0	0	0
chr5	179260232	rs61748794	G	A	SQSTM1	NM_003900	6	c.955G>A	p.E319K	1		0.000229	0	0.00353001	0.0123972	0.000202529	0.000194654	297255	Paget_disease_of_bone|not_provided	criteria_provided,_multiple_submitters,_no_conflicts	Benign/Likely_benign	Likely benign	0	0	0	0	0	0	0	0	0	0	0	0	0(1)	0	0	0	0	1	0	0	0	0	0	0	1	0	1
chr5	179260238	rs140226523	C	T	SQSTM1	NM_003900	6	c.961C>T	p.R321C	2		0.000458	0.000819	0.00278831	0.00764916	0.000650099	0.000324338	251877	Paget_disease_of_bone|not_specified|not_provided	criteria_provided,_multiple_submitters,_no_conflicts	Benign/Likely_benign	Likely benign	0	0	0	0	0	0	0	0	0	0	0	0	0(1)	0	0	0	0	1	0	0	0	0	0	0	0	0	1
chr5	179260701	rs535932454	G	A	SQSTM1	NM_003900	7	c.1084G>A	p.E362K	2		.	.	3.18195e-05	.	5.27686e-05	.	633846	Amyotrophic_lateral_sclerosis_and/or_frontotemporal_dementia_1|Paget_disease_of_bone_2,_early-onset	criteria_provided,_single_submitter	Uncertain_significance	Uncertain significance	0	0	0	0	0	0	0(1)	0	0	0	0	0	0(1)	0	0	0	0	0	0	0	0	0	0	0	0	0	0
chr5	179263445	rs104893941	C	T	SQSTM1	NM_003900	8	c.1175C>T	p.P392L	1		0.000916	0.00109	0.000980009	0.000414277	0.00144741	0.000583961	23147	Paget_disease_of_bone,_familial|Frontotemporal_dementia_and/or_amyotrophic_lateral_sclerosis_3|not_provided|Spastic_paraplegia-Paget_disease_of_bone_syndrome	criteria_provided,_conflicting_interpretations	Conflicting_interpretations_of_pathogenicity	Uncertain significance	0	0	0	0	0	1	0	0	0	0	0	0	0(1)	1	0	1	0	0(1)	0	0	0	0	0	0	0	0	0
chr5	179263501	rs143511494	G	A	SQSTM1	NM_003900	8	c.1231G>A	p.G411S	1		0.000115	0	3.97643e-05	9.55901e-05	1.75812e-05	6.48508e-05	.	.	.	.	Uncertain significance (Likely pathogenic)	0	0	0	0	0	1	0(1)	0	0	0	0	0	0(1)	1	0	0	0	0	0	0	0	0	0	0	0	0	0
chr5	179263533	.	C	T	SQSTM1	NM_003900	8	c.1263C>T	p.N421N	1		.	.	.	.	.	.	.	.	.	.	Uncertain significance	0	0	0	0	0	0	1	0	0	0	0	0	0(1)	0	0	0	0	0	0	0	0	0	0	0	1	0	0
chr5	179263547	rs201239306	C	T	SQSTM1	NM_003900	8	c.1277C>T	p.A426V	1		0	0.000273	0.000194837	6.37267e-05	0.000202169	6.48424e-05	.	.	.	.	Uncertain significance	0	0	0	0	0	1	0	0	0	0	0	0	0(1)	0	0	0	0	0(1)	0	0	0	0	0	0	0	0	0
chr5	179263548	rs143977783	G	A	SQSTM1	ENST00000510187*	7	c.1028G>A	p.R343Q	1		0.000344	0	0.000222668	0.000127413	0.000184583	0.000194502	455014	not_provided	criteria_provided,_single_submitter	Likely_benign	Uncertain significance (Likely benign)	0	0	0	0	0	0	0	0	0	0	0	0	0(1)	0	0	0	0	0(1)	0	0	0	0	0	0	1	0	0
chr5	179263554	rs573881131	G	T	SQSTM1	ENST00000510187*	7	c.1034G>T	p.W345L	1		.	.	3.18104e-05	.	7.03198e-05	.	.	.	.	.	Uncertain significance	0	0	0	0	0	0	0(1)	0	0	0	0	0	0(1)	0	0	0	0	0	0	0	0	0	0	0	1	0	0
chr6	110036336	rs121908287	T	C	FIG4	NM_014845	2	c.122T>C	p.I41T	1		0.0016	0.00191	0.000980658	0.00121058	0.00186676	0.00207415	16760	Charcot-Marie-Tooth_disease,_type_4J|Amyotrophic_lateral_sclerosis_type_11|Charcot-Marie-Tooth_disease_type_4|not_specified|not_provided	criteria_provided,_conflicting_interpretations	Conflicting_interpretations_of_pathogenicity	Uncertain significance	0	0	0	0	0	0	1(0)	0	0	0	0	0	0(1)	1	0	1	0	0(1)	0	0	0	0	0	0	0	0	0
chr6	110037726	rs774546266	G	A	FIG4	NM_014845	3	c.244G>A	p.G82R	1		.	.	1.19291e-05	.	2.63708e-05	.	.	.	.	.	Uncertain significance	0	0	0	0	0	0	1	0	0	0	0	0	0(1)	0	0	0	0	0	0	0	0	0	0	0	0	0	0
chr6	110064960	.	C	G	FIG4	NM_014845	10	c.1122C>G	p.I374M	1		.	.	3.98597e-06	.	.	.	.	.	.	.	Uncertain significance	0	0	0	0	0	1	1	0	0	0	0	0	0(1)	0	0	0	0	0	0	0	0	0	0	0	0	0	0
chr6	110107587	.	C	G	FIG4	NM_014845	18	c.2031C>G	p.F677L	1		.	.	.	.	.	.	.	.	.	.	Uncertain significance	0	0	0	0	0	0	1	0	0	0	0	0	0(1)	0	0	0	0	0	0	0	0	0	0	0	0	0	0
chr6	110113783	.	A	T	FIG4	NM_014845	21	c.2377-2A>T		1		.	.	.	.	.	.	.	.	.	.	Pathogenic (Uncertain significance)	1(0)	0	0	0	0	0	1	0	0	0	0	0	0	1	0	0	0	0	0	0	0	0	0	0	0	0	0
chr9	27548334	rs775400975	A	G	C9orf72	NM_018325	11	c.1346T>C	p.M449T	2		0.000573	0.00136	1.19955e-05	6.39591e-05	1.7779e-05	0.000130157	.	.	.	.	Uncertain significance	0	0	0	0	0	0	0(1)	0	0	0	0	0	0	0	0	0	0	0	0	0	0	0	0	0	0	0	0
chr9	27566980	rs181815263	G	A	C9orf72	NM_018325	2	c.139C>T	p.P47S	1		0.000115	0	3.18502e-05	3.18593e-05	5.2869e-05	6.48172e-05	.	.	.	.	Uncertain significance	0	0	0	0	0	0	0(1)	0	0	0	0	0	0	0	0	0	0	0	0	0	0	0	0	0	0	0	0
chr9	34635679	rs11559048	G	A	SIGMAR1	NM_005866	4	c.622C>T	p.R208W	3		0.00206	0.00136	0.00782388	0.00942855	0.00228845	0.00291602	459999	not_provided	criteria_provided,_single_submitter	Benign	Uncertain significance	0	0	0	0	0	0	0	0	0	0	0	0	0(1)	0	0	0	0	1	0	0	0	0	0	0	0	0	0
chr9	35065361	rs121909330	G	A	VCP	NM_007126	5	c.463C>T	p.R155C	1		0.000115	0	.	.	.	.	23508	Amyotrophic_lateral_sclerosis_14,_with_or_without_frontotemporal_dementia|Inclusion_body_myopathy_with_early-onset_Paget_disease_with_or_without_frontotemporal_dementia_1|not_provided	criteria_provided,_multiple_submitters,_no_conflicts	Pathogenic	Likely pathogenic	0	0	0	0	0	1	1	0	0	0(1)	0	0	1	1	0	1	0	0	0	0	0	0	0	0	0	0	0
chr9	131267089	rs150246404	C	G	GLE1	NM_001499	1	c.5C>G	p.P2R	7		0.000687	0	0.0009911	0.000700548	0.00109996	0.000972132	269663	Lethal_congenital_contracture_syndrome_1|Lethal_arthrogryposis_with_anterior_horn_cell_disease|Lethal_congenital_contracture_syndrome|not_provided	criteria_provided,_multiple_submitters,_no_conflicts	Uncertain_significance	Uncertain significance (Benign)	0	0	0	0	0	0	1(0)	0	0	0	0	0	0	0	0	0	0	0(1)	1	0	0	0	0	0	0	0	0
chr9	131285089	rs144164277	A	G	GLE1	NM_001499	4	c.575A>G	p.E192G	2	1 homozygous	0.000115	0	7.55551e-05	9.56145e-05	0.000158239	0.000194578	584473	not_provided	criteria_provided,_single_submitter	Uncertain_significance	Uncertain significance	0	0	0	0	0	0	1(0)	0	0	0	0	0	0	0	0	0	0	0(1)	0	0	0	0	0	0	0	0	0
chr9	131285970	rs748216190	C	T	GLE1	NM_001499	6	c.742C>T	p.L248F	1		.	.	3.98254e-06	.	8.81399e-06	.	.	.	.	.	Uncertain significance	0	0	0	0	0	0	1	0	0	0	0	0	0	1	0	0	0	0	0	0	0	0	0	0	0	0	0
chr9	131287568	.	C	T	GLE1	NM_001499	7	c.995C>T	p.A332V	1		.	.	.	.	.	.	.	.	.	.	Uncertain significance	0	0	0	0	0	0	1	0	0	0	0	0	0	1	0	0	0	0	0	0	0	0	0	0	0	0	0
chr9	135139681	.	T	TC	SETX	NM_001351528	27	c.8065dupG	p.D2689Gfs*35	1		.	.	.	.	.	.	.	.	.	.	Uncertain significance	0	0	0	0	0	0	1	0	0	0	0	0	0	0	0	0	0	0	0	0	0	0	0	0	0	0	0
chr9	135140000	rs368269464	A	T	SETX	NM_001351528	27	c.7747T>A	p.F2583I	1		0.000458	0	8.35003e-05	3.18817e-05	9.66863e-05	6.48677e-05	524651	Spinocerebellar_ataxia,_autosomal_recessive,_with_axonal_neuropathy_2|Amyotrophic_lateral_sclerosis_type_4	criteria_provided,_single_submitter	Uncertain_significance	Uncertain significance	0	0	0	0	0	0	1	0	0	0	0	0	0(1)	0	0	0	0	0	0	0	0	0	0	0	1	0	0
chr9	135140020	rs151117904	A	G	SETX	NM_001351528	27	c.7727T>C	p.I2576T	6	1 homozygous	.	.	0.00390861	0.00264348	0.00572207	0.00395334	165502	not_specified|Amyotrophic_Lateral_Sclerosis,_Dominant|Ataxia_with_Oculomotor_Apraxia|not_provided	criteria_provided,_conflicting_interpretations	Conflicting_interpretations_of_pathogenicity	Likely benign	0	0	0	0	0	0	0	0	0	0	0	0	0(1)	0	0	0	0	1	0	0	0	0	0	0	1	0	1
chr9	135140228	rs142303658	T	C	SETX	NM_001351528	27	c.7519A>G	p.T2507A	1		.	.	0.000222719	0.000382312	9.67067e-05	0.000194527	441271	Inborn_genetic_diseases|Spinocerebellar_ataxia,_autosomal_recessive,_with_axonal_neuropathy_2|Amyotrophic_lateral_sclerosis_type_4|not_specified	criteria_provided,_multiple_submitters,_no_conflicts	Uncertain_significance	Likely benign	0	0	0	0	0	0	1(0)	0	0	0	0	0	0(1)	0	0	0	0	0(1)	0	0	0	0	0	0	1	0	1
chr9	135144795	rs45490698	G	A	SETX	NM_001351528	26	c.7369C>T	p.L2457F	2		0.00641	0.00546	0.00561226	0.00569991	0.00724489	0.00725859	.	.	.	.	Likely benign	0	0	0	0	0	0	0	0	0	0	0	0	0(1)	0	0	0	0	1	0	0	0	0	0	0	1	0	0
chr9	135152474	rs761352209	C	T	SETX	NM_001351528	22	c.6908G>A	p.G2303E	1		.	.	3.97829e-06	.	8.79337e-06	.	.	.	.	.	Uncertain significance	0	0	0	0	0	1	1	0	0	0	0	0	0(1)	0	0	0	0	0	0	0	0	0	0	0	0	0	0
chr9	135153618	.	C	G	SETX	NM_001351528	21	c.6681G>C	p.Q2227H	1		.	.	.	.	.	.	.	.	.	.	Uncertain significance	0	0	0	0	0	1	1	0	0	0	0	0	0(1)	0	0	0	0	0	0	0	0	0	0	0	0	0	0
chr9	135163663	.	G	A	SETX	NM_001351528	17	c.6284C>T	p.S2095F	1		.	.	.	.	.	.	.	.	.	.	Uncertain significance	0	0	0	0	0	0	1	0	0	0	0	0	0(1)	1	0	0	0	0	0	0	0	0	0	0	0	0	0
chr9	135163979	.	CCTCA	C	SETX	NM_001351528	16	c.6162_6165delCTCA	p.S2054Rfs*3	2		.	.	.	.	.	.	.	.	.	.	Likely pathogenic (Uncertain significance)	1(0)	0	0	0	0	0	1	0	0	0	0	0	0	0	0	0	0	0	0	0	0	0	0	0	0	0	0
chr9	135172437	rs200571606	G	A	SETX	NM_001351528	14	c.5786C>T	p.A1929V	1		.	.	7.29874e-05	3.18532e-05	9.01827e-06	.	.	.	.	.	Uncertain significance	0	0	0	0	0	0	1	0	0	0	0	0	0(1)	0	0	0	0	0	0	0	0	0	0	0	1	0	0
chr9	135201934	rs140116005	G	C	SETX	NM_001351528	10	c.5051C>G	p.S1684C	2		0.000229	0	0.00013128	0.000222859	0.000211167	0.000323918	609722	not_provided	criteria_provided,_multiple_submitters,_no_conflicts	Uncertain_significance	Uncertain significance	0	0	0	0	0	0	0	0	0	0	0	0	0(1)	0	0	0	0	1	0	0	0	0	0	0	0	0	0
chr9	135202157	rs749891883	G	A	SETX	NM_001351528	10	c.4828C>T	p.L1610F	1		0.000115	0	4.77293e-05	3.1835e-05	0.000105541	6.48004e-05	568597	Spinocerebellar_ataxia,_autosomal_recessive,_with_axonal_neuropathy_2|Amyotrophic_lateral_sclerosis_type_4	criteria_provided,_multiple_submitters,_no_conflicts	Uncertain_significance	Uncertain significance	0	0	0	0	0	0	1(0)	0	0	0	0	0	0(1)	0	0	0	0	0(1)	0	0	0	0	0	0	0	0	0
chr9	135202325	rs112089123	A	C	SETX	NM_001351528	10	c.4660T>G	p.C1554G	1		0.00321	0.00218	0.00549372	0.00296216	0.00351939	0.00362929	253360	not_specified|Amyotrophic_Lateral_Sclerosis,_Dominant|Ataxia_with_Oculomotor_Apraxia|not_provided	criteria_provided,_multiple_submitters,_no_conflicts	Benign/Likely_benign	Likely benign	0	0	0	0	0	0	0	0	0	0	0	0	0(1)	1	0	0	0	1	0	0	0	0	0	0	0	0	1
chr9	135202552	rs143661911	G	T	SETX	NM_001351528	10	c.4433C>A	p.A1478E	1		0.000687	0.000546	0.000266529	0.000350318	0.000501372	0.000648004	441287	Spinocerebellar_ataxia,_autosomal_recessive,_with_axonal_neuropathy_2|Amyotrophic_lateral_sclerosis_type_4|not_provided	criteria_provided,_multiple_submitters,_no_conflicts	Uncertain_significance	Uncertain significance (Likely benign)	0	0	0	0	0	0	1(0)	0	0	0	0	0	0(1)	0	0	0	0	0(1)	0	0	0	0	0	0	1	0	0
chr9	135202712	rs534886444	T	C	SETX	NM_001351528	10	c.4273A>G	p.K1425E	1		0.000458	0.000273	5.56846e-05	6.36862e-05	9.67458e-05	0.000129618	165500	Charcot-Marie-Tooth_disease|Amyotrophic_lateral_sclerosis_type_4|not_provided	criteria_provided,_conflicting_interpretations	Conflicting_interpretations_of_pathogenicity	Likely benign	0	0	0	0	0	0	1	0	0	0	0	0	0(1)	0	0	0	0	0(1)	0	0	0	0	0	0	1	0	1
chr9	135203552	rs375796832	G	A	SETX	NM_001351528	10	c.3433C>T	p.R1145W	1		0.000115	0	1.993e-05	3.18451e-05	2.64952e-05	6.47836e-05	637813	Spinocerebellar_ataxia,_autosomal_recessive,_with_axonal_neuropathy_2|Amyotrophic_lateral_sclerosis_type_4	criteria_provided,_single_submitter	Uncertain_significance	Uncertain significance	0	0	0	0	0	0	1	0	0	0	0	0	0(1)	0	0	0	0	0	0	0	0	0	0	0	0	0	0
chr9	135203756	rs145097270	C	T	SETX	NM_001351528	10	c.3229G>A	p.D1077N	6	1 FALS	0.000802	0.000546	0.00125054	0.000700815	0.00125121	0.00110204	411571	Hereditary_spastic_paraplegia|not_provided	criteria_provided,_conflicting_interpretations	Conflicting_interpretations_of_pathogenicity	Uncertain significance	0	0	0	0	0	0	1(0)	0	0	0	0	0	0(1)	1	0	0	0	0(1)	0	0	0	0	0	0	0	0	0
chr9	135203803	rs12352982	G	A	SETX	NM_001351528	10	c.3182C>T	p.P1061L	1		0.000115	0	0.00372005	0.0148792	7.92602e-05	.	458988	not_provided	criteria_provided,_multiple_submitters,_no_conflicts	Benign	Likely benign	0	0	0	0	0	0	0	0	0	0	0	0	0(1)	0	0	0	0	1	0	0	0	0	0	0	1	0	0
chr9	135203929	rs749204574	G	T	SETX	NM_001351528	10	c.3056C>A	p.S1019Y	1		.	.	7.16783e-05	.	8.80747e-05	.	270115	not_provided	criteria_provided,_single_submitter	Uncertain_significance	Uncertain significance	0	0	0	0	0	0	1	0	0	0	0	0	0(1)	0	0	0	0	0	0	0	0	0	0	0	0	0	0
chr9	135203969	rs141266068	C	T	SETX	NM_001351528	10	c.3016G>A	p.G1006R	2		0.000115	0	0.000103608	6.37064e-05	8.81337e-05	6.48424e-05	441298	Spinocerebellar_ataxia,_autosomal_recessive,_with_axonal_neuropathy_2|Amyotrophic_lateral_sclerosis_type_4|not_specified	criteria_provided,_multiple_submitters,_no_conflicts	Uncertain_significance	Uncertain significance (Likely benign)	0	0	0	0	0	0	1(0)	0	0	0	0	0	0(1)	0	0	0	0	0(1)	0	0	0	0	0	0	1	0	0
chr9	135204232	.	G	A	SETX	NM_001351528	10	c.2753C>T	p.T918I	1		.	.	.	.	.	.	.	.	.	.	Uncertain significance	0	0	0	0	0	0	1	0	0	0	0	0	0(1)	0	0	0	0	0	0	0	0	0	0	0	0	0	0
chr9	135204313	rs148181729	A	G	SETX	NM_001351528	10	c.2672T>C	p.V891A	1		0.000115	0.000273	0.00113415	0.00436139	0.000159332	0.000194401	311334	Amyotrophic_Lateral_Sclerosis,_Dominant|Ataxia_with_Oculomotor_Apraxia|Autosomal_dominant_distal_hereditary_motor_neuropathy|not_provided	criteria_provided,_multiple_submitters,_no_conflicts	Benign/Likely_benign	Likely benign	0	0	0	0	0	0	0	0	0	0	0	0	0(1)	0	0	0	0	1	0	0	0	0	0	0	1	0	1
chr9	135205194	.	G	C	SETX	NM_001351528	10	c.1791C>G	p.F597L	1	1 FALS	0	0.000273	7.97194e-06	3.18573e-05	1.7642e-05	6.48593e-05	.	.	.	.	Uncertain significance	0	0	0	0	0	0	1	0	0	0	0	0	0(1)	0	0	0	0	0	0	0	0	0	0	0	1	0	0
chr9	135205447	rs370374547	T	C	SETX	NM_001351528	10	c.1538A>G	p.K513R	1		.	.	.	.	.	.	.	.	.	.	Uncertain significance	0	0	0	0	0	0	1	0	0	0	0	0	0(1)	0	0	0	0	0	0	0	0	0	0	0	0	0	0
chr9	135205481	rs534723946	G	A	SETX	NM_001351528	10	c.1504C>T	p.R502W	1		0.000115	0	0.000541143	6.36821e-05	7.04101e-05	6.48088e-05	165496	Charcot-Marie-Tooth_disease|Spinocerebellar_ataxia,_autosomal_recessive,_with_axonal_neuropathy_2|Amyotrophic_lateral_sclerosis_type_4|not_provided	criteria_provided,_single_submitter	Uncertain_significance	Uncertain significance	0	0	0	0	0	0	1(0)	0	0	0	0	0	0(1)	1	0	1	0	0(1)	0	0	0	0	0	0	0	0	0
chr9	135206779	rs777182592	G	A	SETX	NM_001351528	8	c.895C>T	p.R299C	1		.	.	1.19332e-05	3.18634e-05	8.79368e-06	6.48508e-05	540455	Distal_spinal_muscular_atrophy	no_assertion_criteria_provided	Uncertain_significance	Uncertain significance	0	0	0	0	0	0	1	0	0	0	0	0	0(1)	0	0	0	0	0	0	0	0	0	0	0	0	0	0
chr9	135210048	rs770255148	T	C	SETX	NM_001351528	7	c.785A>G	p.K262R	1		.	.	3.97665e-06	.	8.7909e-06	.	.	.	.	.	Uncertain significance	0	0	0	0	0	0	1	0	0	0	0	0	0(1)	0	0	0	0	0	0	0	0	0	0	0	0	0	0
chr9	135211746	rs749077874	C	G	SETX	NM_001351528	6	c.655G>C	p.G219R	1		.	.	3.97662e-06	.	8.79121e-06	.	.	.	.	.	Uncertain significance	0	0	0	0	0	0	1	0	0	0	0	0	0(1)	0	0	0	0	0	0	0	0	0	0	0	0	0	0
chr9	135218103	rs145438764	A	C	SETX	NM_001351528	5	c.472T>G	p.L158V	2		0.00733	0.00792	0.00375082	0.00309114	0.00554803	0.00382372	316922	not_specified|Amyotrophic_Lateral_Sclerosis,_Dominant|Ataxia_with_Oculomotor_Apraxia|not_provided	criteria_provided,_conflicting_interpretations	Conflicting_interpretations_of_pathogenicity	Likely benign	0	0	0	0	0	0	0	0	0	0	0	0	0(1)	0	0	0	0	1	0	0	0	0	0	0	1	0	1
chr9	135221828	rs747469176	T	C	SETX	NM_001351528	4	c.208A>G	p.I70V	1		0	0.000546	0.000111985	.	0.000115209	.	524629	Spinocerebellar_ataxia,_autosomal_recessive,_with_axonal_neuropathy_2|Amyotrophic_lateral_sclerosis_type_4	criteria_provided,_single_submitter	Uncertain_significance	Uncertain significance	0	0	0	0	0	0	1(0)	0	0	0	0	0	0(1)	0	0	0	0	0(1)	0	0	0	0	0	0	0	0	0
chr9	135224670	rs142551293	T	C	SETX	NM_001351528	3	c.146A>G	p.K49R	1		.	.	1.98815e-05	.	8.78966e-06	.	.	.	.	.	Uncertain significance	0	0	0	0	0	0	1	0	0	0	0	0	0(1)	0	0	0	0	0	0	0	0	0	0	0	1	0	0
chr9	135224757	rs79740039	C	T	SETX	NM_001351528	3	c.59G>A	p.R20H	14	1 FALS	0.00882	0.00764	0.00924497	0.00653116	0.0094406	0.00816909	.	.	.	.	Likely benign	0	0	0	0	0	0	0	0	0	0	0	0	0(1)	0	0	0	0	1	0	0	0	0	0	0	1	0	1
chrX	56591625	rs763131369	C	T	UBQLN2	NM_013444	1	c.1319C>T	p.P440L	1		.	.	2.72707e-05	.	6.11015e-05	.	.	.	.	.	Uncertain significance	0	0	0	0	0	1	0(1)	0	0	0	0	0	1	1	0	0	0	0	0	0	0	0	0	0	0	0	0
[truncated: 30 more columns]

## Sheet: Legend
CHROM	Chromosome
POS	Position (GRCh37)
ID(avsnp150)	dbSNP identifier (ver. 150)
REF	reference allele
ALT	variant allele
Gene	Gene
Transcript	Transcript (* non-canonical, non.RefSeq transcripts: these variants were not considered in overall calculations presented in the main text)
Exon	Exon
cDNA	cDNA coordinates
Protein	Protein coordinates
Nr	Number of ALS patients in which the variant was found
Note	Further notes about patients; i.e. homozygous and familial cases
MinE_AF_cases	Allele frequency in ALS cases from Project MiNE
MinE_AF_controls	Allele frequency in controls from Project MiNE
AF_all_exomes_gnomAD-2.1	Allele frequency in all populations exomes from gnomAD v. 2.1
AF_all_genomes_gnomAD-2.1	Allele frequency in all populations genomes from gnomAD v. 2.1
AF_NFE_exomes_gnomAD-2.1	Allele frequency in non-Finnish European exomes from gnomAD v. 2.1
AF_NFE_genomes_gnomAD-2.1	Allele frequency in all populations genomes from gnomAD v. 2.1
CLNALLELEID	ClinVar allele ID
CLNDN	ClinVar disease name
CLNREVSTAT	ClinVar review status
CLNSIG	ClinVar clinical significance
InterVar_automated	Automated ACMG variant classification with (in brackets the manually corrected values)
PVS1	ACMG criteria (in brackets the manually corrected values)
PS1
PS2
PS3
PS4
PM1
PM2
PM3
PM4
PM5
PM6
PP1
PP2
PP3
PP4
PP5
BA1
BS1
BS2
BS3
BS4
BP1
BP2
BP3
BP4
BP5
BP6
BP7
dbscSNV_ADA_SCORE	Variant ADA score from dbscSNV (liulab.science/dbscsnv.html). Values from 0 to 1. The closer the value to 1, the higher the likelyhood that the variant affects splicing
dbscSNV_RF_SCORE	Variant RF score from dbscSNV (liulab.science/dbscsnv.html). Valures from 0 to 1. The closer the value to 1, the higher the likelyhood that the variant affects splicing
SIFT_pred	SIFT_pred: If SIFTori is smaller than 0.05 (rankscore>0.39575) the corresponding nsSNV is predicted as "D(amaging)"; otherwise it is predicted as "T(olerated)".
Polyphen2_HDIV_pred	Polyphen2 score based on HumDiv, i.e. hdiPolyphen2 prediction based on HumDiv, "D" ("probably damaging", HDIV score in [0.957,1] or rankscore in [0.55859,0.91137]), "P" ("possibly damaging", HDIV score in [0.454,0.956] or rankscore in [0.37043,0.55681]) and "B" ("benign", HDIV score in [0,0.452] or rankscore in [0.03061,0.36974]). v_prob. The score ranges from 0 to 1.
Polyphen2_HVAR_pred	Polyphen2 prediction based on HumVar, "D" ("probably damaging", HVAR score in [0.909,1] or rankscore in [0.65694,0.97581]), "P" ("possibly damaging", HVAR in [0.447,0.908] or rankscore in [0.47121,0.65622]) and "B" ("benign", HVAR score in [0,0.446] or rankscore in [0.01493,0.47076])
LRT_pred	LRT prediction, D(eleterious), N(eutral) or U(nknown)
MutationTaster_pred	MutationTaster prediction, "A" ("disease_causing_automatic"), "D" ("disease_causing"), "N" ("polymorphism") or "P" ("polymorphism_automatic")
MutationAssessor_pred	MutationAssessor's functional impact of a variant - predicted functional, i.e. high ("H") or medium ("M"), or predicted non-functional, i.e. low ("L") or neutral ("N").
FATHMM_pred	If a FATHMMori score is <=-1.5 (or rankscore >=0.81332) the corresponding nsSNV is predicted as "D(AMAGING)"; otherwise it is predicted as "T(OLERATED)".
fathmm-MKL_coding_pred	If a fathmm-MKL_coding_score is >0.5 (or rankscore >0.28317) the corresponding nsSNV is predicted as "D(AMAGING)"; otherwise it is predicted as "N(EUTRAL)"
PROVEAN_pred	If PROVEANori <= -2.5 (rankscore>=0.54382) the corresponding nsSNV is predicted as "D(amaging)"; otherwise it is predicted as "N(eutral)".
MetaSVM_pred	Prediction of SVM based ensemble prediction score,"T(olerated)" or "D(amaging)"
MetaLR_pred	Prediction of MetaLR based ensemble prediction score,"T(olerated)" or "D(amaging)"
M-CAP_pred	Prediction of M-CAP score, "T(olerated)" or "D(amaging)".
REVEL_score	REVEL is an ensemble score based on 13 individual scores for predicting the pathogenicity of missense variants. Scores range from 0 to 1. The larger the score the more likely the SNP has damaging effect
MutPred_score	A deleteriousness prediction score for missense variants based on regional missense constraint. The range of MPC score is 0 to 5. The larger the score, the more likely the variant is pathogenic.
CADD_phred	CADD phred-like score. This is phred-like rank score based on whole genome CADD raw scores. The larger the score the more likely the SNP has damaging effect.
DANN_score	DANN is a functional prediction score retrained based on the training data of CADD using deep neural network. Scores range from 0 to 1. A larger number indicate a higher probability to be damaging.
Eigen-raw	Eigen score for coding SNVs. A functional prediction score based on conservation, allele frequencies, and deleteriousness prediction using an unsupervised learning method
GenoCanyon_score	A functional prediction score based on conservation and biochemical annotations using an unsupervised statistical learning
integrated_fitCons_score	fitCons score predicts the fraction of genomic positions belonging to a specific function class (defined by epigenomic "fingerprint") that are under selective pressure. Scores range from 0 to 1, with a larger score indicating a higher proportion of nucleic sites of the functional class the genomic position belong to are under selective pressure, therefore more likely to be functional important.
integrated_confidence_value	0 - highly significant scores (approx. p<.003); 1 - significant scores (approx. p<.05); 2 - informative scores (approx. p<.25); 3 - other scores (approx. p>=.25)
GERP++_RS	GERP++ RS score, the larger the score, the more conserved the site. Scores range from -12.3 to 6.17
phyloP100way_vertebrate	phyloP (phylogenetic p-values) conservation score based on the multiple alignments of 100 vertebrate genomes (including human). The larger the score, the more conserved the site. Scores range from -20.0 to 10.003 in dbNSFP
phyloP20way_mammalian	phyloP (phylogenetic p-values) conservation score based on the multiple alignments of 20 mammalian genomes (including human). The larger the score, the more conserved the site. Scores range from -20 to 1.312 in dbNSFP
phastCons100way_vertebrate	phastCons conservation score based on the multiple alignments of 100 vertebrate genomes (including human). The larger the score, the more conserved site. Scores range from 0 to .
phastCons20way_mammalian	phastCons conservation score based on the multiple alignments of 20 mammalian genomes (including human). The larger the score, the more conserved the site. Scores Range from 0 to 1
SiPhy_29way_logOdds	SiPhy score based on 29 mammals genomes. The larger the score, the more conserved the site. Scores range from 0 to 37.9718 in dbNSFP
Interpro_domain	domain or conserved site on which the variant locates. Domain annotations come from Interpro database. The number in the brackets following a specific domain is the count of times Interpro assigns the variant position to that domain, typically coming from different predicting databases.
